# Supplementary material for: Host–Guest Interactions in the C59N•⊂[10]CPP Supramolecular Radical
Source: J Phys Chem C Nanomater Interfaces. 2025 May 7;129(19):9057–65. doi: 10.1021/acs.jpcc.4c07474 (PMC12086853; doi:10.1021/acs.jpcc.4c07474)
Supplement: Supplementary file 2 — jp4c07474_si_002.xyz [file jp4c07474_si_002.xyz]

160
Iteration 1
H      5.795954    3.586240    4.293445
H      5.793196    1.514813    4.494730
H      6.077386   -0.876499    4.723381
H      7.159244   -2.973704    5.007589
H      5.933123   -5.087232    5.204696
H      3.673840   -5.354688    5.056824
H      1.447101   -6.325717    5.066374
H     -0.289696   -7.784738    5.228625
H     -2.679272   -7.262575    5.065012
H     -3.513341   -5.045323    4.807688
H     -5.109998   -3.239823    4.612899
H     -6.697330   -1.886336    4.438229
H     -6.890798    0.527669    4.506963
H     -7.281954    2.664275    4.720184
H     -6.052543    4.772937    4.612018
H     -3.693013    5.088252    4.392278
H     -1.455100    6.062686    4.354052
H      0.396333    7.573453    4.510040
H      2.784577    7.056901    4.571053
H      4.112965    5.326889    4.359205
C      6.277513    1.141329    5.389672
C      6.438741   -0.232098    5.518997
C      6.634863   -3.198547    5.932561
C      5.936318   -4.397265    6.044068
C      3.308159   -5.807546    5.973061
C      2.034216   -6.362649    5.978621
C     -0.789827   -7.324752    6.076465
C     -2.147340   -7.031359    5.984093
C     -4.223269   -4.891290    5.614487
C     -5.142479   -3.855914    5.504647
C     -6.774345   -1.401733    5.406516
C     -6.912728   -0.018301    5.444881
C     -6.704937    2.977575    5.585509
C     -6.007328    4.182674    5.523576
C     -3.342112    5.631143    5.265221
C     -2.065203    6.186176    5.243983
C      0.821441    7.150691    5.416623
C      2.182571    6.851613    5.451684
C      4.553856    5.000426    5.296019
C      5.500035    3.981246    5.260172
C      6.891594   -0.804245    6.720755
C      6.604107   -2.240992    6.963888
C      5.167889   -4.688733    7.187860
C      4.050299   -5.667369    7.159831
C      1.435425   -6.806855    7.171342
C     -0.041627   -6.962098    7.213270
C     -2.820537   -6.370109    7.028542
C     -4.083308   -5.620193    6.808495
C     -5.982007   -3.499426    6.576711
C     -6.620156   -2.156299    6.585486
C     -6.941314    0.684238    6.664609
C     -6.613545    2.133532    6.710653
C     -5.196689    4.611118    6.591219
C     -4.106122    5.609051    6.446033
C     -1.494669    6.741764    6.403196
C     -0.017619    6.859098    6.508267
C      2.769685    6.231327    6.573013
C      4.068211    5.510081    6.515083
C      5.985949    3.388804    6.442121
C      6.570250    2.020871    6.448883
C      6.005400   -2.623922    8.177243
C      5.300801   -3.819559    8.285776
C      3.521417   -6.267292    8.318532
C      2.243982   -6.824421    8.323991
C     -0.758111   -6.475781    8.321722
C     -2.117246   -6.189175    8.232507
C     -5.029983   -5.376425    7.820329
C     -5.962902   -4.347460    7.702426
C     -6.849585   -1.475814    7.796589
C     -7.022767   -0.096280    7.833838
C     -5.942473    2.651906    7.834156
C     -5.257232    3.858567    7.777793
C     -3.613889    6.344026    7.541591
C     -2.337038    6.897222    7.520795
C      0.604274    6.404639    7.685078
C      1.957678    6.095207    7.714697
C      4.728850    5.077138    7.681006
C      5.649048    4.034703    7.647296
C      7.196101    1.458942    7.579923
C      7.344265    0.079866    7.717369
H      4.734024   -4.011484    9.191976
H      4.093769   -6.249993    9.242229
H      1.848454   -7.229779    9.251503
H     -0.222314   -6.189947    9.221931
H     -2.605151   -5.690045    9.064790
H     -5.003851   -5.965181    8.733693
H     -6.647176   -4.169135    8.527003
H     -6.788516   -2.012597    8.738094
H     -7.136838    0.385300    8.800251
H     -5.843090    2.048078    8.729726
H     -4.650596    4.153772    8.628339
H     -4.213044    6.426629    8.444375
H     -1.963333    7.401639    8.407749
H     -0.004116    6.166211    8.551995
H      2.355670    5.623658    8.606724
H      4.461763    5.500869    8.644323
H      6.029517    3.653830    8.589890
H      7.521099    2.100008    8.394334
H      7.769971   -0.317758    8.635031
H      5.970882   -1.916567    9.000860
C      2.052515    0.723404   -0.968864
C      2.845393   -0.150645   -0.213063
C      0.846729    0.228959   -1.616223
C      1.789658    2.062377   -0.490881
C      2.462916   -1.542732   -0.076505
C      0.480901   -1.110377   -1.482073
C      1.305550   -2.018010   -0.698028
C      3.397156    0.284989    1.059789
C     -0.166825    1.268471   -1.531236
C      0.417541    2.400627   -0.829054
C      2.326907    2.484433    0.737407
C      3.143451    1.574807    1.528584
C      2.789263   -1.973182    1.276179
C     -0.910786   -1.466918   -1.260456
C      3.369351   -0.845263    1.978240
C     -1.503248    0.926140   -1.317919
C      0.425685   -2.935037    0.002975
C     -0.368098    3.142346    0.056552
C     -1.883898   -0.470642   -1.180209
C      1.516179    3.245335    1.649970
C     -0.942289   -2.593716   -0.339991
C      1.942395   -2.858473    1.949743
C      2.846570    1.789951    2.937568
C      0.739051   -3.349131    1.303921
C      0.191831    3.555550    1.337199
C      3.087586   -0.640396    3.332451
C     -2.317110    1.700213   -0.393416
C     -1.753301    2.788303    0.276935
C      1.827530    2.812175    3.008483
C      2.824072    0.698887    3.824690
C     -2.932320   -0.554246   -0.174882
C     -1.948808   -2.673650    0.625845
C      1.645278   -2.644737    3.357442
C      2.205541   -1.561136    4.034622
C     -3.203303    0.783005    0.304007
C     -0.305401   -3.433557    2.307996
C     -0.843344    3.458522    2.326015
C     -2.961693   -1.639527    0.711445
C     -2.040764    2.985433    1.693168
C      0.809456    2.688782    3.945128
C     -1.623271   -3.103669    1.978894
C      1.782516    0.609651    4.817384
C      0.252174   -3.000754    3.578983
N     -0.531036    3.058064    3.639696
C      1.392985   -0.785137    4.957781
C     -3.490527    0.993661    1.663763
C      0.790690    1.600593    4.880657
C     -2.906735    2.112213    2.354592
C     -3.255369   -1.420605    2.118806
C     -2.432023   -2.332080    2.902231
C     -0.526354   -2.260818    4.469337
C      0.055785   -1.127760    5.170985
C     -3.511900   -0.131398    2.588628
C     -1.385959    2.125991    4.294976
C     -0.585790    1.247870    5.099900
C     -2.563951    1.684587    3.707168
C     -1.897881   -1.917445    4.126125
C     -0.965242   -0.094489    5.256044
C     -2.953544    0.301993    3.860945
C     -2.164334   -0.579880    4.619336

160
Iteration 2
H      5.803792    3.577253    4.271998
H      5.787282    1.509066    4.481474
H      6.071294   -0.883635    4.712286
H      7.169033   -2.970712    4.994363
H      5.934788   -5.084106    5.181562
H      3.663621   -5.341160    5.026527
H      1.435559   -6.319579    5.039377
H     -0.296651   -7.792034    5.213820
H     -2.690314   -7.271618    5.058682
H     -3.500723   -5.042177    4.803324
H     -5.101148   -3.237494    4.605660
H     -6.699621   -1.901668    4.420890
H     -6.885361    0.516475    4.482317
H     -7.271115    2.653267    4.695456
H     -6.048876    4.769488    4.584824
H     -3.699922    5.093009    4.360537
H     -1.454621    6.059859    4.323275
H      0.392237    7.563538    4.475980
H      2.780632    7.034068    4.538609
H      4.115155    5.317718    4.331079
C      6.274107    1.135817    5.376544
C      6.435182   -0.236976    5.507094
C      6.635571   -3.195463    5.916869
C      5.932363   -4.391927    6.022083
C      3.299024   -5.796750    5.944295
C      2.026178   -6.354803    5.951799
C     -0.794168   -7.325191    6.062408
C     -2.152250   -7.033510    5.975151
C     -4.216136   -4.890335    5.608191
C     -5.136225   -3.856507    5.496900
C     -6.768280   -1.411754    5.389637
C     -6.901250   -0.027771    5.423735
C     -6.687059    2.966704    5.558805
C     -5.995216    4.174930    5.495878
C     -3.344887    5.634550    5.234088
C     -2.066968    6.186300    5.213216
C      0.815544    7.135503    5.383761
C      2.174791    6.828613    5.419339
C      4.548563    4.984982    5.271466
C      5.497289    3.968221    5.239503
C      6.891116   -0.806311    6.708116
C      6.601574   -2.240301    6.950264
C      5.158070   -4.682244    7.162041
C      4.043460   -5.661113    7.130269
C      1.432569   -6.801703    7.146147
C     -0.042357   -6.956004    7.194497
C     -2.820631   -6.369225    7.020679
C     -4.081988   -5.621321    6.800805
C     -5.980572   -3.504537    6.565586
C     -6.615387   -2.162190    6.571735
C     -6.921341    0.677181    6.641962
C     -6.588319    2.123271    6.683716
C     -5.185873    4.606515    6.563078
C     -4.105129    5.610896    6.416273
C     -1.499190    6.745104    6.371184
C     -0.024067    6.851617    6.476908
C      2.756989    6.206970    6.542334
C      4.055321    5.489568    6.489282
C      5.980692    3.378993    6.424440
C      6.569866    2.015592    6.433483
C      5.989730   -2.618950    8.158105
C      5.281831   -3.812975    8.260898
C      3.520887   -6.266916    8.288493
C      2.244064   -6.824603    8.296260
C     -0.752283   -6.461466    8.303529
C     -2.112156   -6.176939    8.219656
C     -5.031367   -5.380844    7.810854
C     -5.965101   -4.352654    7.691287
C     -6.837426   -1.477960    7.781911
C     -7.003947   -0.097746    7.814659
C     -5.908628    2.638404    7.803448
C     -5.229824    3.848271    7.746385
C     -3.616376    6.349154    7.510956
C     -2.340705    6.904630    7.488660
C      0.591610    6.385323    7.651973
C      1.942799    6.067645    7.681955
C      4.710802    5.059163    7.658784
C      5.634944    4.020549    7.629099
C      7.196542    1.456473    7.565623
C      7.345080    0.077378    7.704410
H      4.704421   -4.003201    9.163437
H      4.099493   -6.255796    9.211098
H      1.851860   -7.237474    9.224555
H     -0.210507   -6.167399    9.200229
H     -2.597462   -5.670824    9.052230
H     -5.008953   -5.974458    8.723901
H     -6.656571   -4.177889    8.513596
H     -6.775315   -2.012850    8.726955
H     -7.117175    0.388710    8.781248
H     -5.797578    2.029760    8.697039
H     -4.615976    4.143643    8.594629
H     -4.218648    6.434931    8.414125
H     -1.967464    7.416010    8.374655
H     -0.020986    6.145962    8.518513
H      2.337396    5.588312    8.574011
H      4.439160    5.484857    8.622481
H      6.012414    3.639124    8.575180
H      7.526741    2.100494    8.378590
H      7.774839   -0.320784    8.622733
H      5.949190   -1.909209    8.982384
C      2.051207    0.730858   -0.930052
C      2.842660   -0.143517   -0.175664
C      0.846356    0.237708   -1.577030
C      1.789192    2.068519   -0.451461
C      2.459921   -1.534425   -0.040224
C      0.480350   -1.100432   -1.444151
C      1.303776   -2.008429   -0.661689
C      3.393198    0.290494    1.096476
C     -0.165858    1.276549   -1.491317
C      0.418458    2.407087   -0.789227
C      2.325976    2.489079    0.776211
C      3.139977    1.578591    1.565928
C      2.785265   -1.965638    1.310965
C     -0.910146   -1.456372   -1.223256
C      3.363588   -0.839258    2.012861
C     -1.501218    0.934782   -1.278586
C      0.424557   -2.924833    0.038155
C     -0.366080    3.147242    0.096462
C     -1.882047   -0.460664   -1.142212
C      1.516513    3.248732    1.689061
C     -0.941977   -2.583043   -0.304720
C      1.939415   -2.850228    1.983677
C      2.843480    1.792188    2.973822
C      0.737443   -3.339800    1.337811
C      0.193652    3.558773    1.376306
C      3.083225   -0.635838    3.365905
C     -2.314097    1.707510   -0.354260
C     -1.750228    2.793517    0.316308
C      1.827008    2.814879    3.046481
C      2.821720    0.701870    3.859380
C     -2.929612   -0.544554   -0.137888
C     -1.947371   -2.662978    0.660085
C      1.642322   -2.636978    3.390215
C      2.202942   -1.555880    4.068218
C     -3.199984    0.791079    0.341974
C     -0.305966   -3.424465    2.340893
C     -0.840201    3.458917    2.363583
C     -2.958985   -1.629476    0.746565
C     -2.036896    2.988217    1.731297
C      0.810023    2.692161    3.982950
C     -1.621749   -3.093125    2.011424
C      1.782061    0.612958    4.852892
C      0.250686   -2.992991    3.611460
N     -0.529570    3.060628    3.676490
C      1.391514   -0.780852    4.991379
C     -3.487183    1.000457    1.700762
C      0.790834    1.603526    4.916686
C     -2.902997    2.116631    2.391883
C     -3.251542   -1.411404    2.152735
C     -2.428946   -2.322514    2.934061
C     -0.527128   -2.254898    4.502219
C      0.054952   -1.123053    5.203868
C     -3.507807   -0.124144    2.623679
C     -1.384821    2.130150    4.331858
C     -0.585289    1.251216    5.135084
C     -2.561884    1.689278    3.743881
C     -1.897063   -1.910755    4.158333
C     -0.965226   -0.090370    5.289799
C     -2.951705    0.307499    3.896347
C     -2.164171   -0.575003    4.653831

160
Iteration 3
H      5.821174    3.575906    4.244794
H      5.789180    1.501415    4.460790
H      6.072450   -0.891922    4.695726
H      7.182466   -2.976962    4.982605
H      5.939650   -5.087963    5.166985
H      3.656119   -5.331277    5.003804
H      1.426027   -6.312550    5.018913
H     -0.301844   -7.801163    5.201881
H     -2.699115   -7.286445    5.051660
H     -3.492162   -5.043015    4.795125
H     -5.094504   -3.238350    4.594575
H     -6.710234   -1.915916    4.401369
H     -6.882848    0.505188    4.457138
H     -7.274592    2.647307    4.675088
H     -6.060968    4.770196    4.562848
H     -3.710312    5.097510    4.327407
H     -1.460150    6.060893    4.288647
H      0.391014    7.561653    4.446530
H      2.778478    7.021714    4.507762
H      4.122550    5.309660    4.298720
C      6.277936    1.129249    5.355259
C      6.438890   -0.243148    5.488002
C      6.641109   -3.198318    5.902047
C      5.933625   -4.392409    6.005545
C      3.291516   -5.787642    5.921923
C      2.018380   -6.345526    5.930920
C     -0.798438   -7.329783    6.049324
C     -2.157505   -7.041933    5.965086
C     -4.212521   -4.893410    5.596495
C     -5.132921   -3.860263    5.483811
C     -6.770755   -1.422228    5.369391
C     -6.894703   -0.037346    5.400192
C     -6.683324    2.959666    5.534634
C     -5.997535    4.171240    5.471086
C     -3.350046    5.635116    5.201290
C     -2.072482    6.187475    5.178924
C      0.812543    7.125598    5.352053
C      2.170335    6.812318    5.386629
C      4.549598    4.972262    5.240845
C      5.505196    3.961914    5.211867
C      6.896899   -0.809149    6.689308
C      6.602607   -2.241099    6.933457
C      5.151014   -4.675987    7.141358
C      4.036109   -5.653092    7.107861
C      1.428606   -6.796075    7.125818
C     -0.045149   -6.952319    7.177590
C     -2.822721   -6.372200    7.009125
C     -4.084412   -5.626736    6.787900
C     -5.981877   -3.511898    6.549371
C     -6.614165   -2.169074    6.553575
C     -6.909562    0.669488    6.617391
C     -6.573623    2.114122    6.656988
C     -5.181436    4.600905    6.533846
C     -4.107631    5.611076    6.384792
C     -1.503442    6.741523    6.338031
C     -0.028332    6.838012    6.443225
C      2.749004    6.184967    6.508355
C      4.049048    5.471965    6.457770
C      5.982236    3.371109    6.398968
C      6.575227    2.010115    6.410152
C      5.981790   -2.613291    8.138462
C      5.268606   -3.804372    8.238994
C      3.517132   -6.261347    8.266276
C      2.240990   -6.820433    8.275111
C     -0.751728   -6.453000    8.286576
C     -2.112582   -6.171894    8.205563
C     -5.038082   -5.390122    7.794856
C     -5.972441   -4.362456    7.673389
C     -6.830847   -1.482373    7.763040
C     -6.993508   -0.101625    7.792456
C     -5.884298    2.625713    7.772433
C     -5.210908    3.838403    7.714523
C     -3.619207    6.349443    7.479598
C     -2.343427    6.904576    7.456086
C      0.582963    6.361731    7.616237
C      1.932856    6.039223    7.645778
C      4.701518    5.044157    7.629773
C      5.629168    4.008760    7.603145
C      7.206481    1.454514    7.541687
C      7.354620    0.075436    7.683121
H      4.683322   -3.990552    9.137991
H      4.098344   -6.251243    9.187977
H      1.850128   -7.236355    9.203341
H     -0.206903   -6.152095    9.179879
H     -2.596842   -5.660365    9.036264
H     -5.018505   -5.986527    8.706917
H     -6.667745   -4.188920    8.493601
H     -6.767638   -2.015558    8.709663
H     -7.103736    0.388207    8.758325
H     -5.762310    2.013251    8.662596
H     -4.588177    4.131936    8.557678
H     -4.221167    6.433955    8.383857
H     -1.967272    7.414394    8.342544
H     -0.032626    6.116822    8.479821
H      2.324519    5.552047    8.535431
H      4.424124    5.468453    8.593040
H      6.003858    3.626949    8.550832
H      7.537591    2.100819    8.353323
H      7.786700   -0.322040    8.601415
H      5.935946   -1.899401    8.959687
C      2.051422    0.741260   -0.889118
C      2.841976   -0.134203   -0.136076
C      0.846950    0.249358   -1.536485
C      1.789972    2.077990   -0.409150
C      2.458878   -1.524678   -0.002379
C      0.480628   -1.088361   -1.405422
C      1.303247   -1.997414   -0.624282
C      3.391680    0.297935    1.136249
C     -0.164515    1.287956   -1.449798
C      0.419889    2.417126   -0.746663
C      2.326528    2.496893    0.818706
C      3.138822    1.584932    1.607026
C      2.783308   -1.957380    1.347907
C     -0.909364   -1.444042   -1.185390
C      3.360719   -0.832406    2.050680
C     -1.499491    0.946390   -1.237864
C      0.424217   -2.914105    0.074208
C     -0.364083    3.156016    0.139597
C     -1.880611   -0.448482   -1.103292
C      1.517857    3.255394    1.732480
C     -0.941572   -2.571474   -0.268591
C      1.937968   -2.842290    2.019608
C      2.842328    1.796364    3.014581
C      0.736694   -3.330734    1.373046
C      0.195554    3.565590    1.419659
C      3.080876   -0.630834    3.403271
C     -2.311841    1.717795   -0.312915
C     -1.747739    2.802157    0.358777
C      1.827384    2.819542    3.088998
C      2.820873    0.705745    3.898494
C     -2.927939   -0.533095   -0.099537
C     -1.946640   -2.652011    0.695526
C      1.640627   -2.630210    3.425741
C      2.201581   -1.551017    4.105280
C     -3.197868    0.801368    0.381963
C     -0.306352   -3.416211    2.375541
C     -0.837637    3.462844    2.405959
C     -2.957510   -1.618614    0.783182
C     -2.034052    2.994219    1.773331
C      0.810829    2.696745    4.025340
C     -1.620980   -3.083267    2.045746
C      1.782179    0.616529    4.892647
C      0.249639   -2.986245    3.646380
N     -0.528307    3.065104    3.718133
C      1.390811   -0.776956    5.029152
C     -3.485216    1.009030    1.740571
C      0.791243    1.607049    4.957338
C     -2.900686    2.123289    2.432913
C     -3.249373   -1.401836    2.188989
C     -2.427039   -2.313390    2.968512
C     -0.527805   -2.249579    4.537969
C      0.054377   -1.118918    5.240661
C     -3.505786   -0.116016    2.661743
C     -1.383958    2.135195    4.372868
C     -0.584880    1.254959    5.174751
C     -2.560693    1.695109    3.784419
C     -1.896881   -1.904522    4.193711
C     -0.965341   -0.086367    5.327547
C     -2.950983    0.313641    3.935118
C     -2.164397   -0.570071    4.691448

160
Iteration 4
H      5.837874    3.575219    4.221504
H      5.798957    1.496152    4.441908
H      6.079732   -0.898482    4.681546
H      7.193234   -2.983161    4.973451
H      5.941911   -5.091124    5.156605
H      3.651846   -5.325731    4.988972
H      1.420807   -6.311102    5.005053
H     -0.303849   -7.807536    5.193377
H     -2.703778   -7.297452    5.042934
H     -3.490898   -5.048219    4.785670
H     -5.094683   -3.242366    4.584017
H     -6.719268   -1.926935    4.385650
H     -6.887389    0.496106    4.439927
H     -7.283749    2.643799    4.665543
H     -6.073835    4.770015    4.549436
H     -3.723710    5.106902    4.300456
H     -1.469662    6.068793    4.256842
H      0.392639    7.558791    4.419507
H      2.780193    7.015768    4.482809
H      4.136536    5.308917    4.271709
C      6.287571    1.124398    5.336268
C      6.447709   -0.247935    5.471443
C      6.646636   -3.201519    5.890459
C      5.934705   -4.393214    5.993196
C      3.286315   -5.781081    5.907229
C      2.013838   -6.340938    5.916717
C     -0.801301   -7.333624    6.038888
C     -2.161073   -7.048351    5.954436
C     -4.214606   -4.900151    5.584020
C     -5.135409   -3.867373    5.470741
C     -6.773330   -1.431422    5.353130
C     -6.895400   -0.046218    5.383107
C     -6.684448    2.954245    5.520182
C     -6.000797    4.167092    5.454269
C     -3.357389    5.640170    5.174060
C     -2.079799    6.192667    5.148830
C      0.812080    7.116414    5.322871
C      2.169821    6.802092    5.359025
C      4.557650    4.966537    5.214632
C      5.514559    3.957138    5.187794
C      6.904919   -0.811315    6.674106
C      6.605699   -2.242188    6.919848
C      5.146962   -4.671484    7.126658
C      4.031033   -5.647183    7.093017
C      1.425068   -6.790244    7.112487
C     -0.048431   -6.948704    7.164843
C     -2.826495   -6.376970    6.997290
C     -4.090098   -5.634849    6.774862
C     -5.987187   -3.521573    6.534605
C     -6.616421   -2.177395    6.538053
C     -6.901212    0.661195    6.600044
C     -6.562095    2.104939    6.638357
C     -5.177566    4.595000    6.512230
C     -4.109043    5.610690    6.361124
C     -1.506319    6.739327    6.309226
C     -0.030369    6.827008    6.412394
C      2.745011    6.167632    6.478630
C      4.047441    5.458762    6.430698
C      5.988044    3.365830    6.376361
C      6.584476    2.006461    6.390014
C      5.977739   -2.608485    8.122737
C      5.260592   -3.797391    8.222659
C      3.513017   -6.254239    8.252468
C      2.236954   -6.813707    8.262058
C     -0.754311   -6.445785    8.272527
C     -2.116270   -6.169085    8.192156
C     -5.046646   -5.401198    7.779725
C     -5.981472   -4.373801    7.657375
C     -6.825887   -1.489383    7.747804
C     -6.983394   -0.107910    7.776392
C     -5.861103    2.611948    7.748452
C     -5.191568    3.826696    7.689263
C     -3.618185    6.346300    7.456631
C     -2.342164    6.900912    7.430588
C      0.577001    6.340338    7.582946
C      1.925951    6.014213    7.612812
C      4.695218    5.030524    7.604970
C      5.626856    3.998654    7.580355
C      7.215977    1.453305    7.522720
C      7.363682    0.074231    7.666549
H      4.669734   -3.979839    9.118701
H      4.095538   -6.243750    9.173270
H      1.845648   -7.229035    9.190317
H     -0.208687   -6.139161    9.163322
H     -2.601782   -5.655860    9.021057
H     -5.028056   -5.998994    8.690886
H     -6.679596   -4.201665    8.475514
H     -6.761047   -2.022228    8.694510
H     -7.088758    0.383698    8.741846
H     -5.727428    1.995159    8.633845
H     -4.561482    4.118836    8.527330
H     -4.216993    6.426115    8.363374
H     -1.961819    7.407482    8.317082
H     -0.040913    6.092511    8.443957
H      2.314365    5.519672    8.499664
H      4.411700    5.451790    8.567670
H      5.998274    3.615514    8.528768
H      7.547769    2.101378    8.332665
H      7.794355   -0.322607    8.585748
H      5.930751   -1.892215    8.941793
C      2.053198    0.750172   -0.855225
C      2.842857   -0.126021   -0.102210
C      0.849260    0.258758   -1.503789
C      1.791613    2.086562   -0.374758
C      2.459488   -1.516424    0.030329
C      0.482660   -1.078947   -1.373930
C      1.304408   -1.988648   -0.592686
C      3.391155    0.305285    1.170793
C     -0.162042    1.297294   -1.417442
C      0.421907    2.425951   -0.713207
C      2.327160    2.504800    0.853749
C      3.137956    1.591866    1.641992
C      2.782415   -1.949831    1.380616
C     -0.907364   -1.434596   -1.155383
C      3.358885   -0.825435    2.084398
C     -1.497136    0.955698   -1.206971
C      0.424921   -2.905653    0.104544
C     -0.362506    3.164377    0.172833
C     -1.878507   -0.439029   -1.073542
C      1.518267    3.262808    1.767630
C     -0.940411   -2.562525   -0.239272
C      1.936852   -2.835131    2.051320
C      2.840615    1.802056    3.049446
C      0.736282   -3.323137    1.403388
C      0.196160    3.573033    1.453725
C      3.078145   -0.624816    3.436814
C     -2.309976    1.726527   -0.282176
C     -1.746115    2.810202    0.390612
C      1.826113    2.825503    3.123888
C      2.818811    0.711329    3.932879
C     -2.926587   -0.523964   -0.070687
C     -1.946228   -2.643369    0.723843
C      1.638154   -2.623423    3.457079
C      2.198827   -1.545147    4.138056
C     -3.196684    0.810038    0.411441
C     -0.307439   -3.409052    2.404958
C     -0.837443    3.468581    2.438936
C     -2.956916   -1.609907    0.811324
C     -2.033232    3.000716    1.804864
C      0.808936    2.702623    4.059417
C     -1.621414   -3.075128    2.073900
C      1.779382    0.621969    4.926317
C      0.247236   -2.979601    3.676409
N     -0.529747    3.071115    3.751046
C      1.387578   -0.771443    5.061749
C     -3.485130    1.016850    1.769929
C      0.788433    1.612468    4.990651
C     -2.900832    2.130169    2.463415
C     -3.249436   -1.393627    2.216911
C     -2.427631   -2.305498    2.996319
C     -0.530719   -2.243356    4.567828
C      0.050929   -1.113274    5.271634
C     -3.506457   -0.108412    2.690438
C     -1.386324    2.141699    4.404758
C     -0.587966    1.260556    5.206580
C     -2.562572    1.701822    3.815148
C     -1.899396   -1.898119    4.222659
C     -0.968826   -0.080726    5.358107
C     -2.953301    0.320371    3.964704
C     -2.167589   -0.564135    4.720989

160
Iteration 5
H      5.858914    3.577617    4.195537
H      5.814144    1.491722    4.418751
H      6.090668   -0.905363    4.664613
H      7.203207   -2.991304    4.963203
H      5.944444   -5.096700    5.147451
H      3.649445   -5.323375    4.975496
H      1.416190   -6.310219    4.992143
H     -0.305363   -7.813376    5.182744
H     -2.708454   -7.309906    5.032797
H     -3.492569   -5.056116    4.774060
H     -5.097570   -3.247561    4.572175
H     -6.731873   -1.938188    4.369925
H     -6.893803    0.487196    4.422763
H     -7.296897    2.641174    4.656058
H     -6.091900    4.771657    4.538041
H     -3.740289    5.118173    4.272725
H     -1.482266    6.080935    4.222065
H      0.395883    7.560658    4.393216
H      2.782983    7.013123    4.455718
H      4.153347    5.310203    4.242266
C      6.300978    1.119648    5.313390
C      6.459717   -0.252797    5.451702
C      6.652071   -3.206276    5.877742
C      5.936470   -4.396024    5.981161
C      3.282568   -5.777952    5.893148
C      2.009927   -6.337862    5.902971
C     -0.803951   -7.338221    6.026315
C     -2.164916   -7.057185    5.942257
C     -4.218757   -4.908663    5.569476
C     -5.139968   -3.876075    5.455865
C     -6.780386   -1.440907    5.336375
C     -6.898412   -0.055132    5.365550
C     -6.689828    2.949374    5.505530
C     -6.009451    4.164400    5.438608
C     -3.366580    5.645891    5.145912
C     -2.088994    6.198933    5.116784
C      0.813683    7.111245    5.293287
C      2.171210    6.794180    5.329137
C      4.568887    4.962870    5.185430
C      5.528878    3.955941    5.160603
C      6.913782   -0.813660    6.656809
C      6.609068   -2.244086    6.904321
C      5.143758   -4.668433    7.112434
C      4.026332   -5.643235    7.079169
C      1.422003   -6.787384    7.098936
C     -0.051887   -6.948222    7.151020
C     -2.830460   -6.383448    6.983422
C     -4.096547   -5.643938    6.760391
C     -5.992975   -3.531481    6.519183
C     -6.619743   -2.185565    6.521680
C     -6.898143    0.652898    6.582180
C     -6.556450    2.096276    6.619469
C     -5.176105    4.588153    6.490226
C     -4.110884    5.608554    6.337559
C     -1.508134    6.733727    6.279352
C     -0.030642    6.814699    6.379391
C      2.744780    6.153844    6.446322
C      4.050096    5.449123    6.400430
C      5.996227    3.361737    6.350256
C      6.595275    2.003027    6.366892
C      5.974423   -2.603967    8.105466
C      5.253563   -3.790806    8.205899
C      3.508863   -6.249211    8.239435
C      2.232989   -6.809523    8.249161
C     -0.757636   -6.442332    8.257288
C     -2.120517   -6.169175    8.177070
C     -5.054571   -5.411875    7.764031
C     -5.989700   -4.384534    7.641196
C     -6.822292   -1.496614    7.731780
C     -6.976507   -0.114546    7.759724
C     -5.842686    2.597725    7.723700
C     -5.175184    3.813570    7.663199
C     -3.614721    6.337505    7.434972
C     -2.337989    6.890579    7.405851
C      0.573828    6.316564    7.546509
C      1.922517    5.989594    7.576489
C      4.692336    5.018847    7.576901
C      5.627034    3.989587    7.554133
C      7.225001    1.452117    7.501687
C      7.371807    0.073098    7.648355
H      4.658173   -3.969404    9.099136
H      4.091813   -6.237035    9.159363
H      1.841190   -7.224992    9.176586
H     -0.211744   -6.131874    9.146013
H     -2.607338   -5.654451    9.003677
H     -5.036015   -6.010299    8.674270
H     -6.688865   -4.212384    8.457934
H     -6.753783   -2.029071    8.677993
H     -7.077229    0.378666    8.724362
H     -5.699064    1.976804    8.604110
H     -4.536345    4.102705    8.494986
H     -4.209067    6.411304    8.344603
H     -1.951395    7.390146    8.293030
H     -0.046006    6.062426    8.403632
H      2.308585    5.488388    8.460001
H      4.402801    5.436635    8.538756
H      5.993862    3.603791    8.502768
H      7.554955    2.101772    8.310568
H      7.799905   -0.322913    8.568573
H      5.926367   -1.884809    8.921330
C      2.057121    0.759196   -0.818760
C      2.845776   -0.117411   -0.064601
C      0.853968    0.267580   -1.469274
C      1.794707    2.095683   -0.338574
C      2.462246   -1.508008    0.067255
C      0.487167   -1.070430   -1.340152
C      1.307888   -1.980400   -0.557541
C      3.391925    0.313968    1.209531
C     -0.157677    1.306136   -1.384474
C      0.425221    2.434995   -0.679086
C      2.328359    2.514114    0.891014
C      3.137624    1.600628    1.680322
C      2.782977   -1.941409    1.418323
C     -0.903302   -1.426281   -1.123807
C      3.358223   -0.816867    2.123227
C     -1.493290    0.964268   -1.176215
C      0.427388   -2.897726    0.138399
C     -0.360559    3.173546    0.205986
C     -1.874835   -0.430647   -1.043459
C      1.518341    3.272089    1.804250
C     -0.937647   -2.554471   -0.207551
C      1.936613   -2.827179    2.087958
C      2.838763    1.810293    3.087889
C      0.736887   -3.315386    1.437943
C      0.196207    3.582161    1.488255
C      3.075377   -0.616524    3.475700
C     -2.307604    1.735088   -0.252358
C     -1.744459    2.818834    0.421563
C      1.823796    2.833857    3.160787
C      2.816199    0.719732    3.971936
C     -2.924596   -0.515593   -0.041960
C     -1.945185   -2.635361    0.754147
C      1.635530   -2.615206    3.493304
C      2.195345   -1.537051    4.175694
C     -3.195451    0.818496    0.439942
C     -0.308452   -3.401432    2.438155
C     -0.838701    3.476769    2.472102
C     -2.956175   -1.601750    0.840176
C     -2.033481    3.008591    1.835514
C      0.805064    2.711007    4.094855
C     -1.622095   -3.067039    2.104837
C      1.774355    0.630354    4.963209
C      0.244167   -2.971672    3.710557
N     -0.533120    3.079591    3.784783
C      1.382436   -0.763179    5.098196
C     -3.485971    1.025148    1.798285
C      0.783096    1.620790    5.025999
C     -2.902458    2.138291    2.492903
C     -3.250557   -1.385256    2.245572
C     -2.429597   -2.297210    3.026338
C     -0.535171   -2.235106    4.600874
C      0.045294   -1.105007    5.305718
C     -3.508772   -0.100070    2.719027
C     -1.391174    2.150788    4.436998
C     -0.593825    1.268972    5.239800
C     -2.566660    1.710490    3.845525
C     -1.903802   -1.890345    4.254166
C     -0.974936   -0.072430    5.390508
C     -2.957733    0.328806    3.994384
C     -2.172977   -0.556168    4.751594

160
Iteration 6
H      5.885517    3.579055    4.158786
H      5.834603    1.485664    4.382893
H      6.106262   -0.914114    4.636137
H      7.213245   -3.002495    4.942993
H      5.945224   -5.104057    5.130639
H      3.644657   -5.318343    4.956914
H      1.409613   -6.307641    4.975016
H     -0.306440   -7.821701    5.169068
H     -2.712409   -7.324376    5.016893
H     -3.495364   -5.067136    4.755587
H     -5.101452   -3.255177    4.553070
H     -6.746505   -1.953244    4.346685
H     -6.902233    0.475046    4.397716
H     -7.315834    2.636133    4.640490
H     -6.112696    4.769269    4.516281
H     -3.762554    5.133846    4.229970
H     -1.499684    6.095260    4.171209
H      0.400922    7.556000    4.352429
H      2.788399    7.008775    4.418295
H      4.174218    5.309596    4.201465
C      6.318783    1.112997    5.278644
C      6.475993   -0.259388    5.420574
C      6.658522   -3.213305    5.855849
C      5.938220   -4.400265    5.961213
C      3.277171   -5.773027    5.873893
C      2.004967   -6.334013    5.884451
C     -0.807022   -7.345150    6.010146
C     -2.168820   -7.067646    5.924720
C     -4.224418   -4.920050    5.547913
C     -5.145860   -3.887766    5.433549
C     -6.789722   -1.453758    5.311882
C     -6.904055   -0.067501    5.340103
C     -6.699055    2.942282    5.483303
C     -6.019499    4.157992    5.412610
C     -3.379214    5.652935    5.104007
C     -2.100792    6.204241    5.070644
C      0.816091    7.099389    5.249623
C      2.174190    6.783331    5.287960
C      4.583989    4.957102    5.145006
C      5.547718    3.953358    5.122419
C      6.925859   -0.817785    6.628593
C      6.615108   -2.247585    6.878839
C      5.141383   -4.665747    7.091005
C      4.021660   -5.639193    7.059314
C      1.418252   -6.783458    7.080872
C     -0.056178   -6.947599    7.132846
C     -2.835900   -6.392454    6.963738
C     -4.104667   -5.655767    6.739133
C     -6.000889   -3.544542    6.495940
C     -6.625719   -2.196972    6.497438
C     -6.896103    0.641406    6.556132
C     -6.550903    2.084492    6.591442
C     -5.175346    4.578592    6.456620
C     -4.113719    5.604088    6.301549
C     -1.510074    6.724496    6.235114
C     -0.030961    6.797222    6.331838
C      2.744643    6.133824    6.401239
C      4.053960    5.435019    6.358471
C      6.008506    3.356012    6.312820
C      6.610289    1.997940    6.331952
C      5.974865   -2.600253    8.079132
C      5.249669   -3.784373    8.181505
C      3.504877   -6.243729    8.220635
C      2.229084   -6.804454    8.231213
C     -0.762752   -6.438947    8.237175
C     -2.126634   -6.170562    8.156307
C     -5.064721   -5.425436    7.740902
C     -6.000307   -4.398390    7.617085
C     -6.820381   -1.506614    7.707888
C     -6.970991   -0.124019    7.735054
C     -5.822321    2.580322    7.688286
C     -5.157152    3.797200    7.625163
C     -3.610197    6.324366    7.401117
C     -2.332498    6.874974    7.367985
C      0.569824    6.285263    7.495098
C      1.918006    5.957203    7.526181
C      4.690151    5.002895    7.537522
C      5.629010    3.977440    7.516776
C      7.237775    1.449234    7.468936
C      7.383284    0.070401    7.618867
H      4.650746   -3.958533    9.072777
H      4.089112   -6.230463    9.139233
H      1.836760   -7.219230    9.158233
H     -0.217026   -6.123153    9.123625
H     -2.615746   -5.654590    8.980226
H     -5.046287   -6.024259    8.650422
H     -6.700960   -4.226226    8.432058
H     -6.748907   -2.038946    8.653518
H     -7.064861    0.371422    8.698817
H     -5.666394    1.954587    8.562720
H     -4.508260    4.083567    8.449466
H     -4.198526    6.390628    8.314730
H     -1.938405    7.366371    8.255873
H     -0.052629    6.024047    8.347537
H      2.300389    5.446674    8.405411
H      4.391851    5.414980    8.498677
H      5.991297    3.588993    8.465590
H      7.565715    2.100643    8.276704
H      7.808327   -0.324602    8.540459
H      5.927047   -1.877639    8.891380
C      2.063123    0.772591   -0.764831
C      2.850253   -0.104578   -0.009021
C      0.861182    0.280902   -1.418366
C      1.799466    2.109126   -0.284913
C      2.466423   -1.495421    0.121602
C      0.494064   -1.057486   -1.290532
C      1.313192   -1.967881   -0.506038
C      3.393393    0.326691    1.266827
C     -0.150948    1.319545   -1.335715
C      0.430367    2.448503   -0.628483
C      2.330218    2.527599    0.946319
C      3.137601    1.613528    1.737245
C      2.783978   -1.929110    1.473711
C     -0.897144   -1.413566   -1.077561
C      3.357793   -0.804520    2.180475
C     -1.487360    0.977395   -1.130822
C      0.430976   -2.885656    0.187701
C     -0.357578    3.187159    0.255067
C     -1.869221   -0.417847   -0.999352
C      1.518178    3.285422    1.858311
C     -0.933563   -2.542234   -0.161387
C      1.936104   -2.815559    2.141337
C      2.835928    1.822420    3.144810
C      0.737556   -3.303779    1.488135
C      0.196195    3.595554    1.539249
C      3.071672   -0.604607    3.532912
C     -2.304042    1.748163   -0.208489
C     -1.742101    2.831947    0.467278
C      1.820301    2.846144    3.215385
C      2.812008    0.731845    4.029384
C     -2.921523   -0.503010   -0.000040
C     -1.943671   -2.623373    0.798100
C      1.631628   -2.603830    3.546225
C      2.190121   -1.525671    4.230533
C     -3.193529    0.831242    0.481643
C     -0.310315   -3.390136    2.486148
C     -0.840882    3.489346    2.520915
C     -2.955088   -1.589564    0.882041
C     -2.034323    3.020931    1.880772
C      0.799193    2.723083    4.147207
C     -1.623548   -3.055366    2.149688
C      1.766710    0.642088    5.017429
C      0.239383   -2.960525    3.760159
N     -0.538299    3.091788    3.834364
C      1.374597   -0.751708    5.151282
C     -3.487253    1.037512    1.839704
C      0.775029    1.632514    5.078152
C     -2.905096    2.150561    2.536181
C     -3.252616   -1.373200    2.287133
C     -2.433147   -2.285444    3.069833
C     -0.542118   -2.223627    4.648817
C      0.036693   -1.093573    5.355364
C     -3.512387   -0.087977    2.760564
C     -1.398305    2.163339    4.484211
C     -0.602642    1.280682    5.288661
C     -2.572681    1.722831    3.889931
C     -1.910595   -1.879253    4.299668
C     -0.984085   -0.060911    5.437962
C     -2.964198    0.340836    4.037519
C     -2.180877   -0.544792    4.796038

160
Iteration 7
H      5.921709    3.578574    4.102952
H      5.863107    1.475965    4.326788
H      6.128018   -0.925808    4.590543
H      7.222896   -3.018027    4.908665
H      5.942500   -5.113506    5.102742
H      3.636803   -5.310315    4.929351
H      1.399867   -6.301934    4.949491
H     -0.307074   -7.829471    5.145474
H     -2.716880   -7.343181    4.991076
H     -3.500293   -5.082805    4.725886
H     -5.106905   -3.266609    4.522656
H     -6.764604   -1.974573    4.311641
H     -6.913317    0.457503    4.359944
H     -7.339480    2.626241    4.613038
H     -6.141230    4.764029    4.482148
H     -3.793688    5.155248    4.165705
H     -1.526351    6.113097    4.094923
H      0.407489    7.545596    4.290159
H      2.794394    6.995579    4.357671
H      4.202943    5.306217    4.139214
C      6.343285    1.103339    5.224912
C      6.498350   -0.268651    5.372026
C      6.665116   -3.223004    5.820474
C      5.938422   -4.405842    5.929472
C      3.269194   -5.766045    5.845384
C      1.997569   -6.327938    5.857011
C     -0.810707   -7.352737    5.984069
C     -2.173885   -7.081994    5.897479
C     -4.232631   -4.936060    5.514761
C     -5.154076   -3.904261    5.399251
C     -6.802285   -1.472047    5.275086
C     -6.912766   -0.085353    5.301915
C     -6.710803    2.930156    5.447448
C     -6.034272    4.147839    5.373074
C     -3.397257    5.660870    5.041867
C     -2.117527    6.208697    5.002370
C      0.819548    7.079899    5.183636
C      2.177665    6.762312    5.223121
C      4.605699    4.948143    5.083552
C      5.573936    3.948426    5.064412
C      6.942166   -0.824119    6.583911
C      6.623555   -2.252609    6.838661
C      5.138141   -4.662484    7.058507
C      4.015312   -5.633969    7.029739
C      1.412948   -6.779043    7.053659
C     -0.061986   -6.947941    7.105301
C     -2.843538   -6.405334    6.933475
C     -4.115520   -5.672337    6.706366
C     -6.012061   -3.562718    6.460306
C     -6.634934   -2.213364    6.460865
C     -6.896230    0.624875    6.516902
C     -6.546072    2.067489    6.548899
C     -5.175100    4.563880    6.406166
C     -4.117900    5.595301    6.247337
C     -1.511745    6.707936    6.168499
C     -0.030876    6.769000    6.260232
C      2.745769    6.104633    6.332305
C      4.060933    5.415408    6.294449
C      6.026773    3.347983    6.255651
C      6.631732    1.990811    6.277522
C      5.977538   -2.595955    8.038712
C      5.246838   -3.776285    8.144951
C      3.499656   -6.237472    8.192045
C      2.224121   -6.798834    8.203766
C     -0.770511   -6.437271    8.207347
C     -2.135452   -6.174912    8.125175
C     -5.077963   -5.443757    7.705746
C     -6.014219   -4.417248    7.580504
C     -6.820760   -1.521041    7.671602
C     -6.966952   -0.137937    7.697634
C     -5.798496    2.556410    7.635878
C     -5.135410    3.773894    7.568878
C     -3.602632    6.302619    7.349623
C     -2.323464    6.849021    7.310407
C      0.566065    6.239547    7.418126
C      1.913726    5.911540    7.450448
C      4.689513    4.981694    7.477072
C      5.634234    3.961912    7.459442
C      7.255464    1.444707    7.417594
C      7.398841    0.066238    7.572202
H      4.644830   -3.944560    9.034800
H      4.085498   -6.222804    9.109084
H      1.831732   -7.213724    9.130193
H     -0.225622   -6.116387    9.091994
H     -2.627809   -5.658015    8.945969
H     -5.059671   -6.042710    8.614687
H     -6.716905   -4.245235    8.393211
H     -6.745153   -2.053186    8.616529
H     -7.053960    0.360441    8.660094
H     -5.628457    1.925019    8.503125
H     -4.473432    4.056424    8.383332
H     -4.181947    6.358965    8.269090
H     -1.918688    7.328584    8.199348
H     -0.059265    5.968223    8.264550
H      2.292586    5.390915    8.324739
H      4.380517    5.387524    8.437018
H      5.990434    3.570108    8.408646
H      7.581513    2.098522    8.223606
H      7.819525   -0.327030    8.496028
H      5.932125   -1.869196    8.846762
C      2.073192    0.792651   -0.681814
C      2.857755   -0.085177    0.076773
C      0.873382    0.300931   -1.340246
C      1.807523    2.129250   -0.202421
C      2.473433   -1.476344    0.205470
C      0.505795   -1.037932   -1.214408
C      1.322224   -1.948849   -0.426867
C      3.396111    0.345916    1.355234
C     -0.139438    1.339720   -1.261138
C      0.439228    2.468760   -0.551019
C      2.333499    2.547736    1.031380
C      3.138046    1.633063    1.825073
C      2.785913   -1.910514    1.559145
C     -0.886582   -1.394292   -1.006944
C      3.357482   -0.785860    2.268783
C     -1.477037    0.997256   -1.061705
C      0.437132   -2.867182    0.263221
C     -0.352295    3.207587    0.329838
C     -1.859401   -0.398473   -0.932279
C      1.517948    3.305403    1.940950
C     -0.926467   -2.523582   -0.091003
C      1.935403   -2.797837    2.223313
C      2.831519    1.841018    3.232462
C      0.738838   -3.285933    1.565012
C      0.196462    3.615771    1.616884
C      3.066196   -0.586373    3.621015
C     -2.297621    1.767970   -0.142103
C     -1.737903    2.851846    0.536538
C      1.814883    2.865017    3.299107
C      2.805229    0.750415    4.117704
C     -2.915793   -0.484032    0.063265
C     -1.940654   -2.605140    0.864775
C      1.625526   -2.586706    3.627504
C      2.181798   -1.508346    4.314573
C     -3.189713    0.850505    0.544442
C     -0.313176   -3.372737    2.559257
C     -0.844371    3.508974    2.594825
C     -2.952719   -1.571105    0.945170
C     -2.035564    3.040086    1.949189
C      0.789802    2.741609    4.227175
C     -1.625685   -3.037695    2.217797
C      1.754515    0.659971    5.100570
C      0.231822   -2.943598    3.835920
N     -0.546553    3.110424    3.909405
C      1.362024   -0.734298    5.232419
C     -3.488741    1.056253    1.901838
C      0.762137    1.650469    5.157910
C     -2.909011    2.169349    2.601211
C     -3.255670   -1.355117    2.349637
C     -2.438929   -2.267822    3.135563
C     -0.553308   -2.206284    4.721707
C      0.022887   -1.076269    5.431021
C     -3.517691   -0.069738    2.822770
C     -1.409439    2.182016    4.555486
C     -0.616663    1.298436    5.362902
C     -2.581935    1.741381    3.956635
C     -1.921387   -1.862389    4.368311
C     -0.998608   -0.043458    5.510034
C     -2.974077    0.358992    4.102206
C     -2.193208   -0.527427    4.863091

160
Iteration 8
H      5.969608    3.570822    4.020804
H      5.892216    1.457500    4.248965
H      6.150163   -0.942485    4.526230
H      7.233883   -3.035429    4.854817
H      5.936100   -5.123293    5.053620
H      3.623602   -5.294702    4.880072
H      1.383471   -6.290037    4.903731
H     -0.309683   -7.838656    5.104738
H     -2.725113   -7.365223    4.950220
H     -3.502041   -5.100791    4.684925
H     -5.108868   -3.280840    4.479840
H     -6.787683   -2.007150    4.258855
H     -6.921846    0.430410    4.300587
H     -7.365846    2.607821    4.566873
H     -6.171883    4.750470    4.422880
H     -3.834002    5.178379    4.070282
H     -1.562586    6.126353    3.980927
H      0.412870    7.516122    4.187615
H      2.799947    6.965564    4.260325
H      4.236432    5.290390    4.043295
C      6.369669    1.087652    5.149596
C      6.522805   -0.283224    5.303398
C      6.671319   -3.234233    5.764433
C      5.936079   -4.411418    5.876100
C      3.255869   -5.752373    5.794726
C      1.985053   -6.315354    5.808259
C     -0.816544   -7.361550    5.940523
C     -2.181170   -7.098320    5.853783
C     -4.239951   -4.956016    5.467849
C     -5.161441   -3.925352    5.350531
C     -6.816077   -1.499226    5.219359
C     -6.917274   -0.111881    5.242482
C     -6.721036    2.909933    5.389075
C     -6.046723    4.128608    5.306880
C     -3.419969    5.667000    4.947455
C     -2.138864    6.209280    4.898952
C      0.821263    7.040600    5.076993
C      2.179475    6.724257    5.120376
C      4.628818    4.925962    4.989394
C      5.606189    3.935541    4.978062
C      6.962274   -0.833702    6.519166
C      6.632295   -2.259902    6.778397
C      5.130847   -4.656451    7.003439
C      4.004331   -5.624471    6.977598
C      1.405041   -6.769823    7.005620
C     -0.069826   -6.945277    7.058303
C     -2.852720   -6.421796    6.888114
C     -4.129127   -5.694746    6.658870
C     -6.025109   -3.587917    6.408531
C     -6.643784   -2.236089    6.406702
C     -6.889159    0.600891    6.455395
C     -6.531543    2.041785    6.481306
C     -5.170696    4.541309    6.326455
C     -4.121870    5.582179    6.162857
C     -1.514146    6.682807    6.065670
C     -0.031958    6.724986    6.149170
C      2.742375    6.056051    6.224986
C      4.064655    5.381024    6.195682
C      6.046204    3.333131    6.172285
C      6.656230    1.978721    6.199710
C      5.978601   -2.591225    7.977513
C      5.239274   -3.765937    8.086200
C      3.492165   -6.227861    8.141283
C      2.217024   -6.790069    8.154980
C     -0.778644   -6.432570    8.158973
C     -2.145460   -6.179525    8.077719
C     -5.096229   -5.470398    7.654173
C     -6.033492   -4.444575    7.526668
C     -6.816507   -1.540241    7.617112
C     -6.955451   -0.156217    7.639726
C     -5.758667    2.522070    7.553992
C     -5.100434    3.741480    7.481284
C     -3.592513    6.275302    7.267203
C     -2.311436    6.816206    7.218792
C      0.558011    6.174033    7.300660
C      1.904200    5.843843    7.334635
C      4.682291    4.949193    7.384580
C      5.635294    3.937716    7.374265
C      7.278718    1.437698    7.342781
C      7.419878    0.059607    7.504008
H      4.632623   -3.927772    8.973483
H      4.081686   -6.212928    9.055320
H      1.824982   -7.206398    9.080283
H     -0.233180   -6.103855    9.039761
H     -2.641665   -5.662378    8.895339
H     -5.079387   -6.071189    8.561368
H     -6.740063   -4.273201    8.335577
H     -6.736481   -2.071279    8.561783
H     -7.031691    0.347648    8.599718
H     -5.568145    1.883515    8.411093
H     -4.421579    4.020942    8.281925
H     -4.160689    6.320501    8.193575
H     -1.891989    7.282103    8.107492
H     -0.071576    5.893704    8.140071
H      2.277792    5.309935    8.202403
H      4.357356    5.348189    8.341462
H      5.983746    3.543828    8.324876
H      7.602751    2.095462    8.145769
H      7.837933   -0.331287    8.429444
H      5.935774   -1.859437    8.780431
C      2.087018    0.823504   -0.553748
C      2.867580   -0.055685    0.208083
C      0.890453    0.332151   -1.219100
C      1.818858    2.159926   -0.074543
C      2.482505   -1.447185    0.333475
C      0.522147   -1.007215   -1.096721
C      1.334450   -1.919269   -0.305445
C      3.399097    0.374460    1.489960
C     -0.122946    1.370962   -1.144596
C      0.452019    2.499682   -0.430106
C      2.338304    2.577968    1.162818
C      3.138250    1.661781    1.959557
C      2.787605   -1.882600    1.688893
C     -0.871461   -1.363918   -0.897265
C      3.355650   -0.758521    2.402595
C     -1.461877    1.028016   -0.953070
C      0.445644   -2.838516    0.379092
C     -0.344144    3.238244    0.447187
C     -1.844966   -0.368080   -0.827122
C      1.518448    3.335200    2.069688
C     -0.916253   -2.494311    0.017700
C      1.933787   -2.771202    2.348132
C      2.825882    1.867559    3.367108
C      0.740440   -3.258724    1.682489
C      0.197561    3.645730    1.738346
C      3.058087   -0.560091    3.754643
C     -2.287515    1.798039   -0.037025
C     -1.730897    2.881429    0.645892
C      1.808046    2.892526    3.429198
C      2.796494    0.776781    4.252710
C     -2.906850   -0.454442    0.162957
C     -1.935875   -2.576676    0.967974
C      1.616240   -2.561152    3.751206
C      2.169668   -1.483330    4.442903
C     -3.183252    0.879861    0.644034
C     -0.317073   -3.346519    2.671218
C     -0.848410    3.536908    2.710562
C     -2.948453   -1.542433    1.043948
C     -2.035920    3.067642    2.057018
C      0.777036    2.768998    4.352088
C     -1.627970   -3.010391    2.322374
C      1.738461    0.685721    5.229021
C      0.220964   -2.918317    3.951736
N     -0.557790    3.138325    4.026293
C      1.344645   -0.709258    5.357277
C     -3.489636    1.084189    2.000370
C      0.744714    1.676554    5.281900
C     -2.913286    2.196576    2.704083
C     -3.258611   -1.327502    2.447392
C     -2.445775   -2.241208    3.237218
C     -0.569027   -2.181005    4.833986
C      0.003664   -1.051430    5.547782
C     -3.523864   -0.042545    2.920760
C     -1.424551    2.209260    4.667388
C     -0.635763    1.324070    5.478664
C     -2.594213    1.768292    4.061776
C     -1.936219   -1.837818    4.474347
C     -1.018748   -0.018435    5.621996
C     -2.987420    0.385430    4.203898
C     -2.210416   -0.502482    4.967864

160
Iteration 9
H      6.012083    3.552792    3.928861
H      5.913338    1.432959    4.166137
H      6.164210   -0.962257    4.459166
H      7.243890   -3.053519    4.796946
H      5.928551   -5.133201    4.999787
H      3.608707   -5.273485    4.827960
H      1.365622   -6.271414    4.854414
H     -0.311795   -7.843773    5.057580
H     -2.733148   -7.385564    4.905697
H     -3.500243   -5.115513    4.641325
H     -5.107120   -3.293745    4.433254
H     -6.804686   -2.040413    4.200423
H     -6.928589    0.402189    4.235250
H     -7.389380    2.586585    4.512884
H     -6.203511    4.736159    4.359049
H     -3.873201    5.194999    3.970648
H     -1.599841    6.129082    3.861681
H      0.414684    7.477680    4.075649
H      2.800630    6.920408    4.147766
H      4.265363    5.264729    3.936180
C      6.390903    1.068460    5.068877
C      6.541868   -0.300887    5.230684
C      6.677478   -3.246761    5.704848
C      5.933369   -4.417792    5.818622
C      3.241846   -5.735678    5.740379
C      1.971826   -6.299325    5.755405
C     -0.821633   -7.367776    5.891637
C     -2.187954   -7.113933    5.806579
C     -4.244369   -4.973825    5.417996
C     -5.166120   -3.944850    5.298230
C     -6.826783   -1.527115    5.157851
C     -6.922171   -0.139561    5.177108
C     -6.729622    2.887151    5.323303
C     -6.060698    4.108509    5.235754
C     -3.442842    5.667904    4.848061
C     -2.160015    6.203043    4.790199
C      0.820812    6.993258    4.960728
C      2.177816    6.673237    5.004030
C      4.650342    4.897604    4.884122
C      5.634997    3.915267    4.881368
C      6.980274   -0.845095    6.449675
C      6.641104   -2.268843    6.714799
C      5.124759   -4.652228    6.945016
C      3.994074   -5.615906    6.921323
C      1.397610   -6.760669    6.952728
C     -0.076900   -6.943029    7.006946
C     -2.860668   -6.437576    6.839672
C     -4.140793   -5.715822    6.607995
C     -6.037408   -3.612832    6.351988
C     -6.653373   -2.259499    6.347207
C     -6.883336    0.575756    6.387796
C     -6.518318    2.014788    6.407273
C     -5.167376    4.516911    6.241225
C     -4.126600    5.566220    6.072543
C     -1.516366    6.652017    5.955755
C     -0.033565    6.673622    6.029813
C      2.737872    5.999886    6.105965
C      4.067627    5.341016    6.085383
C      6.066577    3.316223    6.079423
C      6.680542    1.964706    6.113557
C      5.981479   -2.589005    7.913543
C      5.234357   -3.758484    8.024842
C      3.486465   -6.222443    8.085094
C      2.211615   -6.785155    8.100374
C     -0.785796   -6.430108    8.107286
C     -2.154295   -6.185718    8.027560
C     -5.113784   -5.496656    7.598141
C     -6.052462   -4.471980    7.467716
C     -6.816139   -1.560232    7.556830
C     -6.947862   -0.175384    7.575666
C     -5.721950    2.486991    7.465934
C     -5.068183    3.708020    7.387887
C     -3.582766    6.246388    7.177614
C     -2.299348    6.780359    7.119376
C      0.550578    6.102255    7.174327
C      1.895207    5.769814    7.208245
C      4.677872    4.916523    7.280525
C      5.640397    3.914891    7.278607
C      7.303921    1.429791    7.258904
C      7.442353    0.052260    7.428368
H      4.623762   -3.914417    8.909965
H      4.080662   -6.210338    8.995604
H      1.820820   -7.205741    9.023754
H     -0.239650   -6.095669    8.984967
H     -2.653915   -5.668798    8.842657
H     -5.099010   -6.099464    8.503570
H     -6.764229   -4.302322    8.271952
H     -6.733837   -2.090250    8.501448
H     -7.015492    0.334024    8.532941
H     -5.513052    1.841885    8.313304
H     -4.373186    3.984441    8.174838
H     -4.139811    6.282279    8.110598
H     -1.865432    7.234290    8.006688
H     -0.082327    5.813161    8.007433
H      2.265334    5.224887    8.069960
H      4.338830    5.311510    8.233583
H      5.984308    3.522379    8.230937
H      7.630005    2.092537    8.056432
H      7.859022   -0.335142    8.355411
H      5.942431   -1.852944    8.712117
C      2.102995    0.858049   -0.413409
C      2.878976   -0.022392    0.352280
C      0.910331    0.366966   -1.086612
C      1.831908    2.194316    0.065328
C      2.493158   -1.414267    0.474061
C      0.541353   -0.972920   -0.967997
C      1.348919   -1.886020   -0.172361
C      3.402578    0.406876    1.637866
C     -0.103727    1.405710   -1.017579
C      0.466862    2.534182   -0.298342
C      2.343812    2.612071    1.306593
C      3.138588    1.694481    2.106973
C      2.789847   -1.850962    1.831374
C     -0.853529   -1.330072   -0.777685
C      3.353570   -0.727444    2.549462
C     -1.444045    1.062174   -0.835041
C      0.455958   -2.806225    0.505873
C     -0.334620    3.272420    0.574689
C     -1.827807   -0.334306   -0.712860
C      1.519023    3.369032    2.210055
C     -0.903889   -2.461535    0.136211
C      1.932295   -2.740952    2.484967
C      2.819806    1.898081    3.514319
C      0.742802   -3.227887    1.811062
C      0.198901    3.679488    1.870258
C      3.049191   -0.529989    3.900862
C     -2.275481    1.831442    0.076710
C     -1.722654    2.914358    0.764292
C      1.800528    2.924140    3.571098
C      2.786941    0.807018    4.400222
C     -2.895911   -0.421552    0.270857
C     -1.929619   -2.544735    1.080118
C      1.605897   -2.532016    3.886607
C      2.155849   -1.454586    4.583181
C     -3.175241    0.912470    0.751595
C     -0.320980   -3.316720    2.793332
C     -0.853040    3.568270    2.835675
C     -2.942808   -1.510395    1.150874
C     -2.036176    3.098582    2.173530
C      0.762653    2.800583    4.487957
C     -1.629893   -2.979574    2.436000
C      1.720597    0.715416    5.369114
C      0.208998   -2.889483    4.078136
N     -0.570643    3.170259    4.152433
C      1.324998   -0.680323    5.493257
C     -3.490064    1.115328    2.106556
C      0.725130    1.706559    5.416579
C     -2.917818    2.227048    2.814964
C     -3.261365   -1.296656    2.552980
C     -2.453098   -2.211433    3.347288
C     -0.586626   -2.152189    4.956099
C     -0.017980   -1.022888    5.674632
C     -3.530318   -0.012155    3.026331
C     -1.441474    2.239838    4.788286
C     -0.657149    1.353296    5.603902
C     -2.607836    1.798434    4.175139
C     -1.952742   -1.810035    4.589104
C     -1.041361    0.010135    5.743223
C     -3.002245    0.415133    4.313529
C     -2.229665   -0.474170    5.081200

160
Iteration 10
H      6.042293    3.529068    3.830373
H      5.922945    1.402776    4.077882
H      6.168741   -0.985370    4.386812
H      7.248817   -3.072737    4.729816
H      5.918543   -5.144929    4.940796
H      3.592083   -5.248448    4.775225
H      1.345948   -6.246043    4.806128
H     -0.312421   -7.846634    5.010798
H     -2.738484   -7.400233    4.860067
H     -3.492877   -5.125262    4.597961
H     -5.099065   -3.303975    4.384146
H     -6.816742   -2.073437    4.136754
H     -6.929733    0.373734    4.162412
H     -7.408827    2.564078    4.447587
H     -6.226337    4.717514    4.284025
H     -3.905627    5.203994    3.870316
H     -1.631564    6.122632    3.746997
H      0.413941    7.441281    3.969593
H      2.800351    6.884233    4.041962
H      4.279266    5.229137    3.826202
C      6.404343    1.045806    4.981507
C      6.553913   -0.321778    5.151475
C      6.681569   -3.260754    5.637910
C      5.930346   -4.426197    5.756242
C      3.227556   -5.716660    5.685303
C      1.957850   -6.279393    5.702808
C     -0.825220   -7.372059    5.843466
C     -2.192467   -7.125093    5.759015
C     -4.243828   -4.987268    5.367965
C     -5.165831   -3.960395    5.244249
C     -6.836039   -1.554259    5.090798
C     -6.924675   -0.166612    5.104807
C     -6.737548    2.863879    5.248470
C     -6.070796    4.085862    5.155317
C     -3.462706    5.663180    4.748362
C     -2.178037    6.191030    4.683871
C      0.818289    6.945926    4.849044
C      2.175018    6.627151    4.893112
C      4.661523    4.862616    4.775245
C      5.655171    3.890581    4.779019
C      6.997200   -0.859034    6.371833
C      6.651189   -2.279905    6.644577
C      5.121019   -4.649825    6.883544
C      3.985463   -5.607648    6.863293
C      1.391070   -6.749963    6.899905
C     -0.082584   -6.939185    6.956386
C     -2.866616   -6.450423    6.791722
C     -4.149168   -5.733059    6.556639
C     -6.046847   -3.634365    6.292031
C     -6.662109   -2.280840    6.283015
C     -6.881396    0.552002    6.312946
C     -6.509309    1.988780    6.325901
C     -5.166285    4.492021    6.150896
C     -4.132500    5.548053    5.979351
C     -1.518965    6.616989    5.848578
C     -0.036558    6.619639    5.914801
C      2.731734    5.942600    5.988844
C      4.067577    5.298639    5.973159
C      6.082046    3.295923    5.980046
C      6.700451    1.947849    6.019080
C      5.990002   -2.589606    7.845035
C      5.235290   -3.753670    7.960663
C      3.483408   -6.218264    8.026996
C      2.208420   -6.780447    8.044771
C     -0.791546   -6.427051    8.056849
C     -2.161515   -6.190693    7.978443
C     -5.129106   -5.518837    7.540428
C     -6.069302   -4.495674    7.405551
C     -6.819820   -1.577882    7.490921
C     -6.946273   -0.192513    7.504642
C     -5.694761    2.454327    7.373219
C     -5.044438    3.676382    7.290822
C     -3.576676    6.216307    7.085492
C     -2.290599    6.742378    7.020197
C      0.541908    6.024807    7.050242
C      1.885225    5.690835    7.083001
C      4.674347    4.882394    7.172804
C      5.646004    3.890491    7.177182
C      7.329256    1.419786    7.164485
C      7.466154    0.043102    7.342412
H      4.623635   -3.904171    8.845658
H      4.083197   -6.210381    8.933504
H      1.820019   -7.206649    8.966219
H     -0.244818   -6.087641    8.931901
H     -2.664631   -5.675039    8.791794
H     -5.118016   -6.123836    8.444129
H     -6.787294   -4.327886    8.204323
H     -6.736231   -2.106048    8.436182
H     -7.009707    0.322817    8.458740
H     -5.472062    1.803938    8.212679
H     -4.337688    3.951227    8.067198
H     -4.125336    6.245241    8.023295
H     -1.844270    7.184580    7.906828
H     -0.094110    5.724870    7.876526
H      2.252359    5.131397    7.936180
H      4.326104    5.276077    8.122661
H      5.988465    3.499988    8.130525
H      7.658802    2.087921    7.955743
H      7.886442   -0.339929    8.269309
H      5.957060   -1.849568    8.639784
C      2.120018    0.891575   -0.267947
C      2.891235    0.010261    0.502092
C      0.931330    0.400691   -0.948731
C      1.846207    2.227914    0.209500
C      2.504435   -1.381815    0.620925
C      0.561513   -0.939472   -0.833221
C      1.364084   -1.853286   -0.032807
C      3.406947    0.439195    1.791041
C     -0.083136    1.439503   -0.885840
C      0.483139    2.567926   -0.162532
C      2.350563    2.645901    1.454298
C      3.140177    1.727435    2.258937
C      2.792640   -1.819241    1.980196
C     -0.834576   -1.296682   -0.651994
C      3.352139   -0.696084    2.702061
C     -1.424764    1.095773   -0.712191
C      0.466830   -2.773904    0.639419
C     -0.323571    3.306416    0.705641
C     -1.809365   -0.300846   -0.593040
C      1.520841    3.403196    2.353642
C     -0.890753   -2.428644    0.261267
C      1.931141   -2.710130    2.628393
C      2.814873    1.929571    3.665305
C      0.745550   -3.196455    1.946473
C      0.201654    3.713759    2.005194
C      3.041155   -0.498832    4.052173
C     -2.261889    1.864855    0.194697
C     -1.712900    2.947478    0.886296
C      1.794107    2.956438    3.716081
C      2.778181    0.838516    4.551762
C     -2.883704   -0.388288    0.384142
C     -1.922562   -2.512015    1.198656
C      1.595727   -2.501610    4.028294
C      2.142200   -1.424239    4.729010
C     -3.165783    0.945653    0.863826
C     -0.324565   -3.285638    2.922090
C     -0.856397    3.600782    2.963605
C     -2.936158   -1.477440    1.263613
C     -2.035015    3.130628    2.293405
C      0.749518    2.833511    4.626785
C     -1.631281   -2.947409    2.556050
C      1.703564    0.747072    5.513289
C      0.197255   -2.858905    4.210911
N     -0.582279    3.203972    4.281090
C      1.305760   -0.649144    5.634097
C     -3.489187    1.147822    2.217146
C      0.706602    1.738633    5.554741
C     -2.921028    2.259185    2.929626
C     -3.263260   -1.264262    2.664100
C     -2.459875   -2.179990    3.463198
C     -0.604000   -2.121180    5.084060
C     -0.039210   -0.991829    5.806552
C     -3.535756    0.020023    3.136723
C     -1.457104    2.272380    4.912499
C     -0.677429    1.384957    5.732747
C     -2.620318    1.830745    4.292293
C     -1.968888   -1.780029    4.709285
C     -1.063255    0.041367    5.868939
C     -3.016206    0.447178    4.427617
C     -2.248265   -0.443236    5.199467

160
Iteration 11
H      6.063477    3.502469    3.703883
H      5.923861    1.358360    3.976195
H      6.155548   -1.029628    4.304326
H      7.261131   -3.107416    4.648600
H      5.931970   -5.176317    4.871973
H      3.579374   -5.238629    4.712041
H      1.331658   -6.220233    4.749248
H     -0.320047   -7.858907    4.956789
H     -2.742989   -7.407056    4.810197
H     -3.482158   -5.127895    4.555392
H     -5.086936   -3.312557    4.332736
H     -6.821442   -2.104276    4.066908
H     -6.936746    0.341363    4.069670
H     -7.441089    2.557841    4.350594
H     -6.250574    4.705438    4.186793
H     -3.935098    5.197616    3.774076
H     -1.654081    6.108657    3.656710
H      0.388027    7.425503    3.878304
H      2.783095    6.897355    3.938054
H      4.289996    5.187874    3.689026
C      6.412548    1.010412    4.877758
C      6.553634   -0.358315    5.061305
C      6.697866   -3.290264    5.561908
C      5.946626   -4.455570    5.687367
C      3.222888   -5.715513    5.621650
C      1.948443   -6.270263    5.643222
C     -0.830060   -7.386124    5.794071
C     -2.196826   -7.134104    5.711436
C     -4.237533   -4.993001    5.325542
C     -5.160781   -3.966809    5.195805
C     -6.852802   -1.578103    5.018072
C     -6.941186   -0.189338    5.018874
C     -6.770037    2.854860    5.154032
C     -6.097529    4.074673    5.060938
C     -3.493035    5.649699    4.656576
C     -2.202172    6.174521    4.592139
C      0.798136    6.916875    4.749167
C      2.162929    6.616261    4.786531
C      4.672778    4.834093    4.643052
C      5.675962    3.866931    4.652181
C      7.011317   -0.887415    6.279800
C      6.674514   -2.305353    6.566252
C      5.136520   -4.673948    6.816941
C      3.992372   -5.621152    6.795705
C      1.389024   -6.758295    6.838465
C     -0.082544   -6.952254    6.904273
C     -2.871057   -6.464603    6.748982
C     -4.147302   -5.740864    6.512657
C     -6.050230   -3.642660    6.235851
C     -6.676967   -2.295260    6.217640
C     -6.914948    0.539672    6.222590
C     -6.545444    1.977407    6.232367
C     -5.197978    4.482507    6.061521
C     -4.163254    5.533193    5.887440
C     -1.535659    6.581027    5.759118
C     -0.051516    6.576401    5.817898
C      2.731626    5.909380    5.865673
C      4.076313    5.274196    5.841112
C      6.105304    3.273781    5.856728
C      6.721457    1.921872    5.902476
C      6.020349   -2.615201    7.771319
C      5.263007   -3.777325    7.892893
C      3.492566   -6.240889    7.955364
C      2.215593   -6.799405    7.976003
C     -0.791134   -6.448565    8.009726
C     -2.161530   -6.212700    7.935533
C     -5.130509   -5.522926    7.493074
C     -6.071970   -4.501173    7.351835
C     -6.848891   -1.583130    7.418011
C     -6.982134   -0.198774    7.419190
C     -5.736041    2.444889    7.283146
C     -5.083576    3.665589    7.201893
C     -3.597217    6.191167    6.995499
C     -2.307251    6.706556    6.931307
C      0.538826    5.954653    6.934668
C      1.885892    5.626917    6.954968
C      4.691920    4.864350    7.040592
C      5.671123    3.878239    7.049986
C      7.354109    1.399533    7.048619
C      7.487076    0.023918    7.238887
H      4.656073   -3.924526    8.783586
H      4.096217   -6.243926    8.861242
H      1.834715   -7.236013    8.897575
H     -0.242853   -6.111335    8.886563
H     -2.661917   -5.700894    8.755107
H     -5.125707   -6.126665    8.399407
H     -6.792720   -4.332993    8.149988
H     -6.764669   -2.102875    8.369592
H     -7.056774    0.323275    8.370529
H     -5.519244    1.794049    8.125779
H     -4.380831    3.939810    7.984296
H     -4.143123    6.223210    7.936524
H     -1.857107    7.137189    7.823536
H     -0.090667    5.634048    7.760261
H      2.259403    5.047486    7.793759
H      4.347818    5.265895    7.990278
H      6.015452    3.493056    8.006673
H      7.687377    2.073535    7.835507
H      7.918215   -0.349566    8.166498
H      5.991293   -1.873454    8.566808
C      2.149709    0.922015   -0.106516
C      2.913847    0.042796    0.671635
C      0.968178    0.430711   -0.797381
C      1.871058    2.257519    0.367088
C      2.526506   -1.348594    0.787991
C      0.598072   -0.908554   -0.684113
C      1.393323   -1.820801    0.123914
C      3.415192    0.472796    1.964877
C     -0.046732    1.468812   -0.744492
C      0.512473    2.596902   -0.017443
C      2.362146    2.675233    1.615468
C      3.143447    1.759639    2.428678
C      2.801837   -1.784690    2.149281
C     -0.799123   -1.265509   -0.515177
C      3.350934   -0.660747    2.874847
C     -1.389230    1.125825   -0.582625
C      0.490395   -2.740357    0.788610
C     -0.301592    3.334256    0.843090
C     -1.774384   -0.270114   -0.465667
C      1.524557    3.432189    2.504538
C     -0.863093   -2.395821    0.398134
C      1.935595   -2.674805    2.789120
C      2.802294    1.963107    3.825890
C      0.757184   -3.161530    2.097726
C      0.211793    3.741843    2.145455
C      3.027456   -0.462824    4.216896
C     -2.234255    1.894894    0.316035
C     -1.692014    2.976361    1.012011
C      1.783519    2.985056    3.866085
C      2.758884    0.872886    4.709252
C     -2.857259   -0.356835    0.501060
C     -1.902332   -2.477774    1.326257
C      1.587476   -2.464871    4.184249
C      2.124624   -1.386205    4.885075
C     -3.143653    0.976884    0.977577
C     -0.321025   -3.249158    3.063066
C     -0.852962    3.626355    3.093966
C     -2.916882   -1.443904    1.380730
C     -2.026352    3.159814    2.415745
C      0.735751    2.862705    4.766272
C     -1.623442   -2.911387    2.685898
C      1.678534    0.781527    5.660787
C      0.188846   -2.821907    4.354547
N     -0.592401    3.230786    4.413036
C      1.280298   -0.611703    5.779222
C     -3.479740    1.180380    2.326907
C      0.683923    1.771087    5.693061
C     -2.917721    2.290857    3.043277
C     -3.257082   -1.229504    2.776683
C     -2.460518   -2.142968    3.581530
C     -0.620674   -2.084235    5.217523
C     -0.063754   -0.954403    5.941110
C     -3.534474    0.053992    3.245681
C     -1.473271    2.304260    5.034950
C     -0.700660    1.418560    5.859321
C     -2.630848    1.864417    4.407288
C     -1.980561   -1.742169    4.829710
C     -1.087603    0.077014    5.994420
C     -3.028008    0.481778    4.540146
C     -2.265842   -0.407052    5.317710

160
Iteration 12
H      6.045335    3.441318    3.566401
H      5.891351    1.316827    3.871442
H      6.127091   -1.058894    4.224193
H      7.246779   -3.122734    4.569243
H      5.905276   -5.179625    4.801401
H      3.557958   -5.209864    4.658072
H      1.316014   -6.191465    4.694230
H     -0.313929   -7.838011    4.883710
H     -2.739836   -7.415993    4.739315
H     -3.475386   -5.134449    4.488781
H     -5.076816   -3.326995    4.260382
H     -6.813655   -2.122864    3.985379
H     -6.936738    0.322206    3.995902
H     -7.441985    2.539008    4.287010
H     -6.262622    4.692171    4.133765
H     -3.956797    5.200326    3.689448
H     -1.679842    6.094230    3.547374
H      0.376388    7.399584    3.753608
H      2.763583    6.836425    3.773663
H      4.272288    5.122757    3.535229
C      6.392486    0.982577    4.772491
C      6.536434   -0.382419    4.968244
C      6.689296   -3.300740    5.487511
C      5.929475   -4.458571    5.616885
C      3.206472   -5.694412    5.566382
C      1.934438   -6.251699    5.586939
C     -0.829655   -7.376833    5.724540
C     -2.199040   -7.144245    5.644619
C     -4.238116   -5.008392    5.253493
C     -5.162027   -3.984485    5.119475
C     -6.850187   -1.599455    4.938473
C     -6.948334   -0.211454    4.943906
C     -6.762589    2.829621    5.086485
C     -6.098029    4.054356    5.001109
C     -3.506507    5.643821    4.571874
C     -2.213155    6.159399    4.492801
C      0.793981    6.889492    4.620504
C      2.152136    6.562652    4.631680
C      4.665773    4.792240    4.494025
C      5.665855    3.823674    4.511795
C      7.006586   -0.898933    6.186880
C      6.673745   -2.312177    6.488152
C      5.129707   -4.673629    6.754086
C      3.982861   -5.614134    6.737007
C      1.378954   -6.749279    6.780064
C     -0.089357   -6.952620    6.843065
C     -2.879671   -6.480186    6.681176
C     -4.155369   -5.761769    6.437254
C     -6.063708   -3.668255    6.151901
C     -6.691872   -2.322545    6.136925
C     -6.912864    0.513159    6.149384
C     -6.536300    1.948537    6.161533
C     -5.181939    4.451189    5.991230
C     -4.151937    5.503783    5.812591
C     -1.527674    6.555779    5.651462
C     -0.046632    6.537499    5.691744
C      2.734042    5.876145    5.715734
C      4.078518    5.249091    5.689031
C      6.108455    3.255346    5.722556
C      6.720792    1.905231    5.779646
C      6.028155   -2.617779    7.698859
C      5.268862   -3.777221    7.828471
C      3.485227   -6.239012    7.894338
C      2.208546   -6.797474    7.914794
C     -0.805185   -6.462934    7.950246
C     -2.176243   -6.234214    7.872683
C     -5.149016   -5.551764    7.408893
C     -6.092146   -4.532601    7.263266
C     -6.869036   -1.612856    7.338596
C     -6.994697   -0.228087    7.343460
C     -5.710986    2.406554    7.204691
C     -5.055522    3.624959    7.123593
C     -3.566340    6.147738    6.919025
C     -2.277963    6.662100    6.839291
C      0.553662    5.921433    6.805617
C      1.900173    5.596545    6.814493
C      4.704488    4.863020    6.890420
C      5.683031    3.878067    6.909482
C      7.364766    1.395073    6.924855
C      7.497266    0.021995    7.129478
H      4.668126   -3.921098    8.724540
H      4.091699   -6.250429    8.798900
H      1.829505   -7.237036    8.836286
H     -0.262410   -6.132082    8.833565
H     -2.681033   -5.727494    8.693313
H     -5.151545   -6.158361    8.313805
H     -6.822073   -4.372291    8.055217
H     -6.799195   -2.137081    8.289369
H     -7.066428    0.292058    8.296497
H     -5.488001    1.749597    8.041198
H     -4.338017    3.887824    7.896983
H     -4.092493    6.164299    7.872043
H     -1.813279    7.081639    7.730079
H     -0.069295    5.596589    7.635480
H      2.285551    5.024572    7.653776
H      4.359956    5.274893    7.836308
H      6.040194    3.513227    7.869853
H      7.713719    2.077945    7.697782
H      7.934857   -0.340600    8.058875
H      6.005994   -1.873992    8.493284
C      2.186254    0.951829    0.072288
C      2.940861    0.073658    0.860655
C      1.014146    0.459595   -0.632996
C      1.901227    2.287757    0.541159
C      2.552378   -1.317903    0.973180
C      0.643266   -0.879594   -0.523493
C      1.428232   -1.790919    0.294985
C      3.425314    0.504847    2.159597
C     -0.001553    1.497158   -0.594120
C      0.547581    2.626100    0.138995
C      2.376122    2.706847    1.795249
C      3.146675    1.792073    2.619685
C      2.810505   -1.753313    2.337955
C     -0.755536   -1.237004   -0.372581
C      3.349306   -0.628307    3.069237
C     -1.345465    1.153702   -0.449621
C      0.517168   -2.710290    0.948586
C     -0.277786    3.363459    0.988227
C     -1.731374   -0.242175   -0.336558
C      1.526447    3.464225    2.672695
C     -0.830970   -2.366454    0.540507
C      1.936255   -2.643506    2.967214
C      2.787269    1.996516    4.011220
C      0.767085   -3.130988    2.261139
C      0.218428    3.772839    2.296539
C      3.010698   -0.429031    4.406639
C     -2.202230    1.922737    0.437221
C     -1.670023    3.004688    1.139348
C      1.767713    3.018369    4.037875
C      2.734860    0.906921    4.895324
C     -2.826263   -0.328890    0.615770
C     -1.881599   -2.448118    1.455118
C      1.570261   -2.433549    4.358164
C      2.098122   -1.353445    5.064608
C     -3.119221    1.004780    1.087587
C     -0.323536   -3.218193    3.212443
C     -0.857883    3.655640    3.230758
C     -2.896987   -1.414777    1.495396
C     -2.022128    3.188716    2.538463
C      0.708143    2.896259    4.924319
C     -1.620832   -2.880716    2.818485
C      1.642188    0.815621    5.833861
C      0.169496   -2.790326    4.510312
N     -0.615506    3.263330    4.553527
C      1.242049   -0.578244    5.947128
C     -3.473055    1.209088    2.431791
C      0.645604    1.804987    5.852009
C     -2.920990    2.319791    3.154482
C     -3.255667   -1.199744    2.886290
C     -2.469903   -2.112165    3.701774
C     -0.651890   -2.052311    5.361513
C     -0.104327   -0.921548    6.091665
C     -3.539294    0.083925    3.350331
C     -1.503799    2.335716    5.165290
C     -0.741048    1.451339    6.000240
C     -2.652494    1.894286    4.522843
C     -2.006863   -1.710725    4.955619
C     -1.129018    0.109449    6.130892
C     -3.050451    0.512362    4.651321
C     -2.298435   -0.375434    5.439612

160
Iteration 13
H      5.945260    3.412065    3.448229
H      5.822021    1.297333    3.767703
H      6.083139   -1.069398    4.124424
H      7.200620   -3.121169    4.464597
H      5.862263   -5.168929    4.714376
H      3.528085   -5.189686    4.594848
H      1.299457   -6.169160    4.635407
H     -0.310445   -7.816600    4.810812
H     -2.732462   -7.419399    4.663748
H     -3.470716   -5.142651    4.415451
H     -5.063230   -3.349729    4.174827
H     -6.797970   -2.123530    3.900687
H     -6.907673    0.316065    3.919557
H     -7.384032    2.529937    4.204972
H     -6.210533    4.680596    4.080846
H     -3.930617    5.213343    3.646789
H     -1.663742    6.133152    3.505331
H      0.376017    7.453073    3.697206
H      2.762866    6.894549    3.690564
H      4.201273    5.104845    3.436559
C      6.337704    0.973773    4.665267
C      6.495105   -0.388778    4.862786
C      6.657028   -3.294625    5.392901
C      5.897159   -4.449509    5.532008
C      3.186158   -5.677731    5.506235
C      1.916465   -6.236799    5.529416
C     -0.830521   -7.367373    5.656387
C     -2.200973   -7.149925    5.576130
C     -4.237914   -5.024268    5.177436
C     -5.160542   -4.000820    5.036262
C     -6.837048   -1.606282    4.858032
C     -6.928938   -0.217609    4.868463
C     -6.716241    2.814924    5.017446
C     -6.053907    4.041521    4.949480
C     -3.488755    5.656664    4.536307
C     -2.199214    6.183794    4.451150
C      0.804117    6.955543    4.567068
C      2.164084    6.632146    4.562452
C      4.627060    4.807252    4.393741
C      5.605553    3.816930    4.400404
C      6.981273   -0.897306    6.077824
C      6.658923   -2.305200    6.393556
C      5.114044   -4.664914    6.680761
C      3.968469   -5.599989    6.672950
C      1.365136   -6.740480    6.721966
C     -0.097227   -6.953836    6.783731
C     -2.890347   -6.494391    6.612562
C     -4.160202   -5.778467    6.359345
C     -6.068779   -3.683665    6.062317
C     -6.692824   -2.338264    6.053161
C     -6.899828    0.501834    6.076823
C     -6.515631    1.933628    6.097609
C     -5.146942    4.435055    5.950713
C     -4.120882    5.489038    5.778479
C     -1.507367    6.577413    5.610084
C     -0.027188    6.590515    5.642282
C      2.761617    5.957789    5.644924
C      4.090040    5.303856    5.595363
C      6.076048    3.259496    5.605573
C      6.678420    1.904653    5.662068
C      6.031730   -2.613084    7.613108
C      5.273673   -3.771203    7.753904
C      3.473509   -6.225928    7.830177
C      2.198315   -6.785917    7.853728
C     -0.822036   -6.481616    7.892361
C     -2.192903   -6.258579    7.809634
C     -5.160291   -5.567828    7.325102
C     -6.100834   -4.548872    7.173808
C     -6.880056   -1.631692    7.255875
C     -6.998176   -0.246848    7.265581
C     -5.703033    2.390074    7.153013
C     -5.041159    3.605730    7.082573
C     -3.527656    6.119759    6.890070
C     -2.247372    6.649509    6.807161
C      0.594373    6.006187    6.760690
C      1.943385    5.694518    6.759620
C      4.739512    4.919183    6.784546
C      5.694556    3.911054    6.793385
C      7.339193    1.401751    6.801093
C      7.479565    0.031092    7.010273
H      4.685021   -3.911555    8.659555
H      4.078440   -6.237735    8.736866
H      1.826266   -7.227005    8.778325
H     -0.287308   -6.157379    8.784091
H     -2.700436   -5.759298    8.634232
H     -5.172266   -6.172642    8.231959
H     -6.836514   -4.392980    7.962312
H     -6.820919   -2.158327    8.206852
H     -7.081805    0.266649    8.222085
H     -5.492983    1.731500    7.992195
H     -4.330518    3.859369    7.866558
H     -4.041513    6.118570    7.850650
H     -1.781449    7.056797    7.704184
H     -0.015689    5.682631    7.602185
H      2.344221    5.136615    7.602195
H      4.431556    5.355180    7.733501
H      6.067193    3.553588    7.751417
H      7.700823    2.088535    7.565712
H      7.928983   -0.321891    7.938528
H      6.020910   -1.871450    8.410996
C      2.224766    0.920858    0.222834
C      2.968864    0.048852    1.027572
C      1.062755    0.424749   -0.494344
C      1.933413    2.259859    0.677978
C      2.578251   -1.341434    1.145283
C      0.690016   -0.912705   -0.379920
C      1.463089   -1.818178    0.455042
C      3.435008    0.488566    2.329944
C      0.047387    1.462778   -0.477145
C      0.586190    2.596053    0.255072
C      2.390364    2.686040    1.934996
C      3.147577    1.777457    2.777756
C      2.818354   -1.767665    2.516070
C     -0.710580   -1.267875   -0.246201
C      3.347977   -0.636622    3.246881
C     -1.297789    1.121770   -0.349139
C      0.542474   -2.732071    1.102268
C     -0.250916    3.338530    1.087143
C     -1.685673   -0.272498   -0.231221
C      1.526591    3.447904    2.793472
C     -0.799484   -2.390309    0.673198
C      1.933917   -2.652721    3.138815
C      2.761595    1.992878    4.158356
C      0.773978   -3.144633    2.420402
C      0.227564    3.755290    2.398484
C      2.989601   -0.427042    4.576508
C     -2.166471    1.897081    0.519645
C     -1.644684    2.983126    1.221448
C      1.744600    3.012115    4.164808
C      2.697188    0.910874    5.048367
C     -2.793351   -0.352001    0.705357
C     -1.862138   -2.464964    1.573294
C      1.549484   -2.434626    4.523635
C      2.067674   -1.348555    5.228922
C     -3.092626    0.984867    1.163441
C     -0.330316   -3.224734    3.356732
C     -0.859078    3.645925    3.318529
C     -2.877157   -1.430784    1.591289
C     -2.015369    3.177560    2.614621
C      0.675958    2.894580    5.035508
C     -1.622075   -2.888690    2.943274
C      1.596037    0.824119    5.975421
C      0.145432   -2.788767    4.658227
N     -0.639309    3.261331    4.650128
C      1.197319   -0.568966    6.093864
C     -3.466254    1.200162    2.499989
C      0.600438    1.812849    5.972721
C     -2.923975    2.315774    3.222644
C     -3.255900   -1.205423    2.974462
C     -2.483033   -2.111765    3.806449
C     -0.689126   -2.045401    5.491832
C     -0.151322   -0.910229    6.222369
C     -3.545264    0.081992    3.424587
C     -1.537018    2.341734    5.252835
C     -0.787378    1.462679    6.105409
C     -2.675534    1.897937    4.596938
C     -2.036537   -1.702057    5.062097
C     -1.175704    0.122238    6.239953
C     -3.074274    0.518011    4.729564
C     -2.334650   -0.364604    5.535700

160
Iteration 14
H      5.885618    3.397267    3.352881
H      5.778792    1.276343    3.656836
H      6.056780   -1.070820    4.010245
H      7.157303   -3.125732    4.343519
H      5.825112   -5.174562    4.629473
H      3.500559   -5.161455    4.531192
H      1.269775   -6.133155    4.586434
H     -0.309447   -7.820828    4.766663
H     -2.728535   -7.404462    4.603771
H     -3.456535   -5.147552    4.365664
H     -5.032507   -3.361420    4.106771
H     -6.784719   -2.150920    3.822818
H     -6.855321    0.292427    3.820375
H     -7.332896    2.492864    4.078434
H     -6.140191    4.631035    3.940543
H     -3.902280    5.202080    3.558319
H     -1.656367    6.133148    3.433814
H      0.370928    7.409757    3.636001
H      2.768759    6.913728    3.664618
H      4.124976    5.068365    3.375789
C      6.310445    0.965221    4.550291
C      6.475310   -0.394173    4.747522
C      6.625949   -3.293780    5.279064
C      5.874700   -4.449484    5.440250
C      3.165159   -5.654892    5.441060
C      1.893993   -6.205183    5.473912
C     -0.833247   -7.372181    5.609166
C     -2.198825   -7.138548    5.517451
C     -4.227193   -5.030409    5.121898
C     -5.144279   -4.007055    4.972105
C     -6.825503   -1.622929    4.773664
C     -6.883662   -0.234430    4.771850
C     -6.683713    2.790496    4.900360
C     -6.006172    4.005015    4.821555
C     -3.468684    5.637505    4.455083
C     -2.187515    6.174479    4.382122
C      0.798337    6.917030    4.508187
C      2.165655    6.642041    4.529405
C      4.579589    4.782075    4.321682
C      5.566886    3.806018    4.309244
C      6.982313   -0.901172    5.955276
C      6.653010   -2.305324    6.279380
C      5.100274   -4.647934    6.596319
C      3.951507   -5.577187    6.603558
C      1.356955   -6.722573    6.666488
C     -0.103567   -6.942490    6.731326
C     -2.892977   -6.500175    6.560551
C     -4.162434   -5.785696    6.303977
C     -6.058429   -3.686893    5.991457
C     -6.673554   -2.339956    5.974030
C     -6.883206    0.493284    5.975019
C     -6.492870    1.919655    5.987748
C     -5.140294    4.421804    5.847598
C     -4.119581    5.480473    5.687802
C     -1.505045    6.552114    5.550219
C     -0.027852    6.576755    5.592732
C      2.751654    5.939351    5.596633
C      4.076227    5.286291    5.532480
C      6.053846    3.248036    5.503878
C      6.660262    1.898031    5.544120
C      6.043473   -2.602061    7.509923
C      5.277250   -3.752805    7.664783
C      3.468628   -6.205480    7.764058
C      2.194493   -6.767147    7.794926
C     -0.828012   -6.477510    7.842386
C     -2.200152   -6.262588    7.759360
C     -5.167379   -5.571899    7.263586
C     -6.103884   -4.550253    7.103971
C     -6.864252   -1.627775    7.172000
C     -6.980998   -0.243293    7.170381
C     -5.709187    2.387621    7.058651
C     -5.053229    3.606310    6.990918
C     -3.543519    6.117762    6.805122
C     -2.261866    6.646083    6.735866
C      0.587150    5.975185    6.706273
C      1.934037    5.663506    6.707567
C      4.749065    4.907854    6.710513
C      5.704959    3.901738    6.699931
C      7.344070    1.398346    6.670824
C      7.488921    0.028399    6.880681
H      4.700876   -3.887986    8.578135
H      4.079337   -6.213127    8.665928
H      1.831228   -7.219070    8.716872
H     -0.293654   -6.147589    8.731322
H     -2.714036   -5.774328    8.585759
H     -5.187874   -6.177877    8.168738
H     -6.840878   -4.385649    7.888739
H     -6.796825   -2.146823    8.125842
H     -7.077634    0.279085    8.120316
H     -5.514499    1.736433    7.906979
H     -4.371265    3.879076    7.792691
H     -4.076215    6.132058    7.754446
H     -1.807262    7.060445    7.633902
H     -0.023164    5.656445    7.547318
H      2.329627    5.089260    7.540235
H      4.474191    5.359891    7.660869
H      6.090936    3.537663    7.649410
H      7.706893    2.086511    7.432615
H      7.961476   -0.323529    7.796948
H      6.050248   -1.856654    8.303428
C      2.240253    0.915662    0.365368
C      2.979498    0.043942    1.175160
C      1.080070    0.419822   -0.355263
C      1.949787    2.256883    0.815468
C      2.585513   -1.345320    1.295308
C      0.704104   -0.916633   -0.238997
C      1.471814   -1.821442    0.601824
C      3.443485    0.486227    2.477491
C      0.066679    1.459655   -0.345981
C      0.604637    2.594212    0.385481
C      2.404006    2.686831    2.073461
C      3.157884    1.778581    2.921088
C      2.820330   -1.768611    2.668553
C     -0.697736   -1.268794   -0.111003
C      3.353334   -0.637166    3.398220
C     -1.280007    1.121234   -0.223687
C      0.546547   -2.731878    1.246928
C     -0.235009    3.341626    1.210555
C     -1.671155   -0.271799   -0.103701
C      1.538015    3.454108    2.927050
C     -0.793231   -2.388612    0.810677
C      1.930205   -2.650663    3.290085
C      2.769257    1.997952    4.302412
C      0.771544   -3.141484    2.567363
C      0.237957    3.763089    2.523840
C      2.991463   -0.421436    4.727320
C     -2.151382    1.900663    0.638493
C     -1.630156    2.988172    1.339069
C      1.750762    3.021058    4.302449
C      2.697032    0.919165    5.196593
C     -2.783551   -0.346448    0.828328
C     -1.860631   -2.459310    1.705483
C      1.539233   -2.427843    4.672549
C      2.058870   -1.340927    5.378703
C     -3.082488    0.992176    1.281300
C     -0.337924   -3.218079    3.498533
C     -0.854913    3.661578    3.438145
C     -2.873667   -1.422795    1.716858
C     -2.006845    3.187960    2.728994
C      0.674378    2.909319    5.169227
C     -1.628078   -2.880873    3.076810
C      1.589293    0.837651    6.119221
C      0.132923   -2.778461    4.802394
N     -0.640215    3.282098    4.771251
C      1.186262   -0.555932    6.239298
C     -3.462449    1.212336    2.616016
C      0.593339    1.829810    6.109646
C     -2.921275    2.331082    3.337252
C     -3.258188   -1.193362    3.098770
C     -2.491075   -2.101373    3.937078
C     -0.704501   -2.030660    5.631444
C     -0.165973   -0.894178    6.362754
C     -3.548281    0.096411    3.544770
C     -1.541099    2.361296    5.374378
C     -0.796869    1.482730    6.236113
C     -2.679332    1.917341    4.714433
C     -2.050323   -1.687662    5.194032
C     -1.188805    0.141829    6.372223
C     -3.081390    0.537094    4.849787
C     -2.346377   -0.345416    5.662411

160
Iteration 15
H      5.753978    3.479282    3.320488
H      5.773704    1.342959    3.594996
H      6.086577   -1.030968    3.964769
H      7.205527   -3.145354    4.373451
H      5.890129   -5.198337    4.692591
H      3.507973   -5.231552    4.547130
H      1.281291   -6.214086    4.606319
H     -0.308946   -7.914743    4.815795
H     -2.716076   -7.481849    4.584861
H     -3.506719   -5.198757    4.293135
H     -5.078739   -3.392857    4.025541
H     -6.786374   -2.094008    3.777185
H     -6.853606    0.334625    3.809468
H     -7.249646    2.534754    4.084391
H     -6.030353    4.647594    3.978537
H     -3.797176    5.211537    3.652402
H     -1.571783    6.210263    3.582621
H      0.355294    7.492942    3.731357
H      2.748293    7.005677    3.713467
H      4.020148    5.159827    3.426052
C      6.305641    1.027156    4.492453
C      6.481365   -0.338699    4.704773
C      6.647942   -3.281665    5.298384
C      5.901920   -4.446585    5.479200
C      3.169270   -5.695804    5.467649
C      1.893446   -6.253132    5.503697
C     -0.843936   -7.440280    5.635759
C     -2.208669   -7.191559    5.503296
C     -4.272421   -5.072684    5.052215
C     -5.183890   -4.031745    4.902315
C     -6.810694   -1.587099    4.739296
C     -6.865488   -0.197797    4.757586
C     -6.627177    2.823591    4.928787
C     -5.926642    4.025104    4.865555
C     -3.389119    5.651790    4.563761
C     -2.124081    6.226967    4.515398
C      0.804831    7.044347    4.616113
C      2.173212    6.770110    4.606501
C      4.535040    4.896239    4.348609
C      5.509243    3.899623    4.290937
C      6.960576   -0.838488    5.926411
C      6.633528   -2.251037    6.262842
C      5.092481   -4.619087    6.621270
C      3.938187   -5.556643    6.637807
C      1.337906   -6.733377    6.702640
C     -0.128233   -6.966719    6.753955
C     -2.928357   -6.531997    6.520544
C     -4.197051   -5.810123    6.246011
C     -6.067136   -3.683727    5.935005
C     -6.658273   -2.325785    5.928534
C     -6.842723    0.514534    5.970989
C     -6.458601    1.940824    6.010233
C     -5.100081    4.447105    5.924149
C     -4.066462    5.497213    5.780859
C     -1.476312    6.652139    5.688325
C      0.005126    6.754572    5.735872
C      2.794612    6.114574    5.682360
C      4.108049    5.430423    5.576214
C      6.041200    3.329324    5.461966
C      6.629539    1.964790    5.495251
C      5.997400   -2.523554    7.485256
C      5.236114   -3.679551    7.657730
C      3.434678   -6.146809    7.812652
C      2.162645   -6.723593    7.844035
C     -0.879361   -6.482813    7.839277
C     -2.253710   -6.274802    7.726103
C     -5.195050   -5.575234    7.211659
C     -6.118812   -4.542812    7.052262
C     -6.826776   -1.624284    7.136357
C     -6.934454   -0.239349    7.154753
C     -5.714522    2.410010    7.108291
C     -5.058549    3.631979    7.068299
C     -3.529647    6.164383    6.904246
C     -2.264060    6.738565    6.856019
C      0.665616    6.229945    6.866727
C      2.018648    5.925821    6.843709
C      4.834937    5.043829    6.718699
C      5.754359    4.002390    6.667406
C      7.296137    1.469459    6.637144
C      7.439998    0.099129    6.858343
H      4.646690   -3.788258    8.565387
H      4.027065   -6.123889    8.725622
H      1.794364   -7.140717    8.779610
H     -0.367479   -6.126348    8.730447
H     -2.777926   -5.768828    8.534685
H     -5.219934   -6.172754    8.121777
H     -6.835078   -4.355177    7.850472
H     -6.767837   -2.152250    8.085240
H     -6.998945    0.266358    8.116111
H     -5.546370    1.760688    7.963766
H     -4.410271    3.900694    7.898606
H     -4.083191    6.180526    7.841022
H     -1.861257    7.206957    7.750235
H      0.090797    5.953530    7.744440
H      2.442842    5.405873    7.697285
H      4.613060    5.497897    7.681368
H      6.179828    3.646880    7.602427
H      7.642435    2.157958    7.404908
H      7.896913   -0.244191    7.785144
H      5.960994   -1.751683    8.251619
C      2.239754    0.827646    0.335232
C      2.973268   -0.046850    1.145481
C      1.077665    0.336519   -0.386701
C      1.956117    2.169514    0.785557
C      2.573084   -1.432479    1.264855
C      0.695045   -0.997884   -0.269826
C      1.457926   -1.904279    0.571058
C      3.438766    0.391747    2.449542
C      0.068614    1.380246   -0.379101
C      0.611785    2.512626    0.352845
C      2.414760    2.595748    2.045104
C      3.162681    1.681084    2.896230
C      2.803531   -1.854923    2.637197
C     -0.708671   -1.345455   -0.142904
C      3.344696   -0.728431    3.370080
C     -1.281161    1.046470   -0.258018
C      0.529638   -2.810597    1.215058
C     -0.227258    3.262594    1.175806
C     -1.678577   -0.345416   -0.137698
C      1.550462    3.366580    2.895109
C     -0.808972   -2.464958    0.778679
C      1.910598   -2.729611    3.256093
C      2.765891    1.905881    4.276080
C      0.751964   -3.218725    2.534566
C      0.249662    3.680625    2.490105
C      2.967756   -0.512992    4.699389
C     -2.151283    1.828886    0.602955
C     -1.624896    2.915817    1.303412
C      1.758287    2.938469    4.274801
C      2.671730    0.826030    5.159812
C     -2.792424   -0.416648    0.794425
C     -1.876581   -2.533718    1.673463
C      1.521212   -2.501274    4.635716
C      2.041537   -1.422906    5.342400
C     -3.087880    0.923307    1.246256
C     -0.355412   -3.293876    3.465711
C     -0.844874    3.589296    3.402414
C     -2.885875   -1.493528    1.684463
C     -2.001145    3.117355    2.693427
C      0.678604    2.830079    5.137906
C     -1.644996   -2.957130    3.046360
C      1.571858    0.750386    6.082476
C      0.118150   -2.852890    4.766612
N     -0.633029    3.208293    4.738951
C      1.171251   -0.639935    6.202598
C     -3.468411    1.146333    2.581129
C      0.588101    1.748690    6.075389
C     -2.922435    2.268302    3.301355
C     -3.268473   -1.261034    3.066760
C     -2.503233   -2.169491    3.905093
C     -0.715093   -2.102669    5.595615
C     -0.176247   -0.970269    6.327662
C     -3.554873    0.028722    3.511268
C     -1.536499    2.290378    5.338312
C     -0.800245    1.409991    6.203026
C     -2.677477    1.851322    4.676067
C     -2.052121   -1.750941    5.156065
C     -1.192405    0.070394    6.336695
C     -3.080666    0.469919    4.812938
C     -2.346846   -0.411674    5.624096

160
Iteration 16
H      5.775026    3.414523    3.326960
H      5.766327    1.360888    3.638648
H      6.058449   -1.013534    3.965413
H      7.170738   -3.079944    4.314145
H      5.830799   -5.122064    4.558303
H      3.470997   -5.155045    4.457340
H      1.259890   -6.159116    4.512970
H     -0.327602   -7.839972    4.697645
H     -2.750156   -7.476396    4.552772
H     -3.495487   -5.187350    4.279813
H     -5.070597   -3.393442    4.029680
H     -6.767314   -2.107622    3.767909
H     -6.838941    0.322154    3.802922
H     -7.240713    2.519932    4.071582
H     -6.083600    4.670706    3.982510
H     -3.811739    5.227654    3.598484
H     -1.580370    6.222327    3.504351
H      0.360899    7.523810    3.640973
H      2.738009    6.948388    3.591518
H      4.057935    5.116151    3.365548
C      6.292543    1.031558    4.524936
C      6.460068   -0.333273    4.715779
C      6.626762   -3.251701    5.242441
C      5.861289   -4.404472    5.377240
C      3.147005   -5.650132    5.370409
C      1.883994   -6.229049    5.401516
C     -0.848914   -7.388385    5.540734
C     -2.223350   -7.193598    5.463620
C     -4.263849   -5.069375    5.041976
C     -5.177660   -4.034628    4.897060
C     -6.797899   -1.600681    4.730801
C     -6.869845   -0.211156    4.750825
C     -6.602708    2.807013    4.906229
C     -5.948733    4.037490    4.858796
C     -3.406098    5.686008    4.499442
C     -2.132477    6.251339    4.438960
C      0.810834    7.078095    4.527844
C      2.166250    6.739525    4.494827
C      4.553338    4.869700    4.304000
C      5.514515    3.857672    4.285533
C      6.941350   -0.846636    5.929445
C      6.620596   -2.258413    6.240152
C      5.084441   -4.628761    6.530867
C      3.942237   -5.571100    6.528399
C      1.342716   -6.732208    6.598357
C     -0.117922   -6.963895    6.667887
C     -2.916544   -6.527659    6.491362
C     -4.185053   -5.810838    6.230502
C     -6.071670   -3.699075    5.926605
C     -6.671716   -2.344158    5.921024
C     -6.823662    0.500785    5.963530
C     -6.435671    1.930838    5.996801
C     -5.073545    4.440365    5.885625
C     -4.057476    5.506190    5.728775
C     -1.475312    6.692737    5.601136
C      0.006186    6.768314    5.640514
C      2.794946    6.125233    5.594927
C      4.103721    5.427945    5.514372
C      6.040693    3.322216    5.477159
C      6.622729    1.956329    5.531160
C      5.995402   -2.569713    7.459214
C      5.243968   -3.733873    7.602501
C      3.458160   -6.201050    7.688910
C      2.187309   -6.772507    7.722249
C     -0.848192   -6.493978    7.773036
C     -2.221763   -6.280863    7.687191
C     -5.182675   -5.586919    7.198060
C     -6.112003   -4.559337    7.043409
C     -6.843778   -1.640138    7.127830
C     -6.940339   -0.253869    7.146166
C     -5.660432    2.398115    7.075568
C     -5.004412    3.619443    7.024333
C     -3.501352    6.161460    6.847576
C     -2.240692    6.743228    6.784326
C      0.667295    6.277741    6.784139
C      2.019560    5.965677    6.761587
C      4.806321    5.057668    6.677701
C      5.724624    4.014070    6.664832
C      7.284869    1.449931    6.669649
C      7.429595    0.077629    6.871708
H      4.660858   -3.874635    8.511461
H      4.069968   -6.219424    8.590549
H      1.828139   -7.210282    8.653257
H     -0.320020   -6.161434    8.665445
H     -2.729252   -5.776329    8.508360
H     -5.197817   -6.182761    8.110585
H     -6.841347   -4.390857    7.834795
H     -6.804241   -2.170374    8.077467
H     -7.006029    0.251192    8.108066
H     -5.477262    1.749908    7.928702
H     -4.321692    3.875723    7.832028
H     -4.031431    6.151983    7.799097
H     -1.820088    7.191390    7.683382
H      0.088012    6.004016    7.663414
H      2.451379    5.477966    7.632613
H      4.553642    5.519354    7.631089
H      6.139306    3.683114    7.614331
H      7.648847    2.130338    7.437449
H      7.872238   -0.278466    7.801849
H      5.979226   -1.830030    8.258526
C      2.259198    0.802827    0.422538
C      2.985910   -0.061879    1.249997
C      1.105145    0.302814   -0.304656
C      1.969286    2.149716    0.854255
C      2.586995   -1.447696    1.382065
C      0.723094   -1.030919   -0.176130
C      1.478819   -1.928216    0.682379
C      3.435175    0.392666    2.553437
C      0.095762    1.346738   -0.318143
C      0.630487    2.487506    0.405812
C      2.411784    2.590371    2.112370
C      3.150806    1.687968    2.980351
C      2.805717   -1.855336    2.761717
C     -0.681529   -1.376859   -0.058441
C      3.334356   -0.716690    3.485491
C     -1.253845    1.014900   -0.205779
C      0.544226   -2.828221    1.328290
C     -0.215638    3.246408    1.213399
C     -1.651200   -0.375818   -0.073376
C      1.540756    3.370057    2.944317
C     -0.790443   -2.486130    0.874926
C      1.907555   -2.726240    3.382222
C      2.744424    1.931281    4.353686
C      0.754713   -3.223506    2.654771
C      0.247647    3.679093    2.526135
C      2.952063   -0.485617    4.806273
C     -2.131615    1.807542    0.638149
C     -1.613536    2.901821    1.332051
C      1.736529    2.957072    4.327233
C      2.651268    0.859662    5.250800
C     -2.773388   -0.435784    0.848018
C     -1.866838   -2.543146    1.760274
C      1.505796   -2.484722    4.755655
C      2.020263   -1.392455    5.452215
C     -3.072742    0.909643    1.281791
C     -0.363331   -3.285358    3.576112
C     -0.853281    3.594597    3.429972
C     -2.875997   -1.501958    1.748439
C     -2.003324    3.118832    2.716546
C      0.653687    2.856441    5.181526
C     -1.648843   -2.949277    3.140226
C      1.540430    0.790507    6.161195
C      0.098204   -2.832131    4.876226
N     -0.653819    3.226886    4.770596
C      1.138888   -0.599170    6.293496
C     -3.464764    1.147885    2.609257
C      0.555177    1.786332    6.130131
C     -2.927424    2.275033    3.323069
C     -3.273349   -1.253890    3.122816
C     -2.517973   -2.153863    3.978698
C     -0.744687   -2.071126    5.686112
C     -0.211814   -0.929383    6.408886
C     -3.561547    0.042819    3.548912
C     -1.563387    2.317788    5.370493
C     -0.834430    1.447441    6.248494
C     -2.696284    1.872579    4.704116
C     -2.081129   -1.724286    5.230193
C     -1.229105    0.110420    6.396037
C     -3.102412    0.495556    4.852015
C     -2.379143   -0.378861    5.681506

160
Iteration 17
H      5.784301    3.425819    3.317117
H      5.778451    1.373449    3.616523
H      6.065724   -0.989067    3.938882
H      7.138463   -3.050623    4.274057
H      5.806446   -5.100904    4.531183
H      3.474601   -5.147946    4.416031
H      1.256382   -6.147535    4.469194
H     -0.329002   -7.821979    4.654705
H     -2.753473   -7.442503    4.507626
H     -3.504895   -5.191752    4.257942
H     -5.072446   -3.396187    4.015906
H     -6.762898   -2.108127    3.762119
H     -6.821082    0.327521    3.794171
H     -7.238906    2.517417    4.059930
H     -6.069849    4.665856    3.952454
H     -3.804186    5.220006    3.581807
H     -1.584993    6.230215    3.470740
H      0.369126    7.496510    3.614871
H      2.753193    6.947114    3.594289
H      4.068213    5.133600    3.361664
C      6.304966    1.045759    4.502891
C      6.469768   -0.316512    4.689930
C      6.595841   -3.223471    5.202389
C      5.841938   -4.380368    5.346858
C      3.142301   -5.637419    5.329479
C      1.877026   -6.206031    5.360567
C     -0.852264   -7.376687    5.499425
C     -2.223136   -7.168474    5.418589
C     -4.269751   -5.072108    5.022081
C     -5.179749   -4.037514    4.881852
C     -6.793583   -1.597419    4.722635
C     -6.849697   -0.207494    4.740890
C     -6.598380    2.809888    4.890205
C     -5.936596    4.035317    4.830418
C     -3.398187    5.683951    4.475471
C     -2.131819    6.260144    4.410299
C      0.813342    7.046917    4.501930
C      2.172242    6.731697    4.489456
C      4.553878    4.868352    4.298117
C      5.514321    3.861216    4.276522
C      6.948623   -0.833738    5.902737
C      6.609605   -2.240898    6.208244
C      5.058325   -4.592243    6.495355
C      3.921421   -5.538222    6.495248
C      1.338002   -6.715244    6.555780
C     -0.121932   -6.946398    6.622387
C     -2.916992   -6.526675    6.459767
C     -4.191069   -5.816590    6.208435
C     -6.068285   -3.698497    5.916557
C     -6.656977   -2.336891    5.912583
C     -6.812110    0.506131    5.952768
C     -6.422049    1.935848    5.980330
C     -5.068017    4.444971    5.858540
C     -4.053675    5.513552    5.704813
C     -1.472411    6.686487    5.575351
C      0.006019    6.752439    5.615624
C      2.785370    6.099385    5.587229
C      4.093350    5.407640    5.511272
C      6.038615    3.324852    5.466772
C      6.633120    1.967139    5.512789
C      5.979150   -2.543321    7.426639
C      5.216574   -3.699069    7.567644
C      3.438889   -6.163378    7.657781
C      2.172065   -6.740610    7.687327
C     -0.847044   -6.486625    7.734271
C     -2.221478   -6.281352    7.655110
C     -5.182166   -5.591350    7.180951
C     -6.108468   -4.559437    7.032280
C     -6.822484   -1.633851    7.120272
C     -6.912977   -0.246655    7.138168
C     -5.645716    2.404782    7.056439
C     -4.991254    3.626618    6.999304
C     -3.498196    6.165837    6.823435
C     -2.236344    6.743391    6.758901
C      0.652417    6.243443    6.757633
C      2.001074    5.925173    6.743285
C      4.789491    5.033964    6.677256
C      5.723494    4.006653    6.658353
C      7.294721    1.457754    6.649325
C      7.437194    0.085545    6.848004
H      4.628407   -3.837128    8.473185
H      4.042624   -6.157131    8.564457
H      1.811105   -7.185312    8.613815
H     -0.314442   -6.153342    8.623252
H     -2.732992   -5.791162    8.481747
H     -5.194619   -6.192049    8.089755
H     -6.833407   -4.386622    7.826146
H     -6.761985   -2.163614    8.068525
H     -6.990080    0.260572    8.097619
H     -5.455637    1.756024    7.907345
H     -4.313067    3.893017    7.806813
H     -4.032650    6.160772    7.772044
H     -1.804159    7.174604    7.660515
H      0.065440    5.979113    7.634268
H      2.421120    5.421748    7.610086
H      4.542002    5.498916    7.629413
H      6.127985    3.660215    7.606528
H      7.650889    2.136343    7.422064
H      7.884105   -0.275946    7.773417
H      5.972795   -1.803626    8.225346
C      2.264205    0.782951    0.461151
C      2.988894   -0.079358    1.293340
C      1.111089    0.280043   -0.266001
C      1.974013    2.132158    0.887094
C      2.589469   -1.465362    1.430517
C      0.728326   -1.053564   -0.132979
C      1.482184   -1.948421    0.730844
C      3.436968    0.381099    2.594912
C      0.102253    1.324490   -0.285157
C      0.636202    2.468300    0.435502
C      2.414396    2.579257    2.144219
C      3.153554    1.680629    3.015296
C      2.806152   -1.867872    2.812976
C     -0.676578   -1.398451   -0.016390
C      3.334007   -0.725926    3.531781
C     -1.247417    0.993339   -0.173771
C      0.545619   -2.845868    1.378837
C     -0.210327    3.231678    1.239123
C     -1.645603   -0.396764   -0.036892
C      1.543539    3.364369    2.973437
C     -0.788066   -2.504259    0.921282
C      1.905457   -2.736909    3.436625
C      2.752119    1.928875    4.390892
C      0.753254   -3.236336    2.708014
C      0.249473    3.671349    2.551568
C      2.954919   -0.488909    4.853061
C     -2.125723    1.789862    0.665857
C     -1.608221    2.886774    1.356236
C      1.739846    2.956286    4.358677
C      2.658931    0.860642    5.295490
C     -2.769514   -0.452289    0.882810
C     -1.866737   -2.556841    1.804683
C      1.500657   -2.490599    4.809421
C      2.016889   -1.394262    5.503152
C     -3.068228    0.894819    1.311063
C     -0.367538   -3.293463    3.627573
C     -0.854441    3.590560    3.454111
C     -2.874822   -1.514719    1.787010
C     -2.000761    3.109305    2.738628
C      0.652455    2.860864    5.212897
C     -1.652307   -2.957802    3.186178
C      1.541990    0.796507    6.204560
C      0.091397   -2.835424    4.928227
N     -0.656472    3.230040    4.795904
C      1.135407   -0.594310    6.341085
C     -3.462149    1.137496    2.637167
C      0.553266    1.793545    6.166183
C     -2.925578    2.265817    3.347560
C     -3.274511   -1.261223    3.160098
C     -2.522180   -2.159462    4.021898
C     -0.752331   -2.069717    5.734211
C     -0.218402   -0.924189    6.454181
C     -3.562645    0.037308    3.581382
C     -1.567954    2.321010    5.399171
C     -0.838872    1.453611    6.282002
C     -2.698629    1.871068    4.732072
C     -2.089367   -1.725644    5.273886
C     -1.235996    0.116361    6.434590
C     -3.106673    0.495515    4.884170
C     -2.385931   -0.376582    5.718728

160
Iteration 18
H      5.790310    3.461597    3.295115
H      5.794181    1.394164    3.575211
H      6.077156   -0.970983    3.897594
H      7.147957   -3.052796    4.245987
H      5.801828   -5.097197    4.503322
H      3.461268   -5.139172    4.398257
H      1.243587   -6.148381    4.459955
H     -0.327390   -7.843402    4.656945
H     -2.754350   -7.468047    4.500231
H     -3.510750   -5.200986    4.229319
H     -5.073675   -3.397535    3.981137
H     -6.755149   -2.103887    3.730185
H     -6.797329    0.332093    3.762667
H     -7.222436    2.515110    4.026302
H     -6.046715    4.660582    3.915751
H     -3.788095    5.216714    3.559464
H     -1.575767    6.233653    3.461639
H      0.371861    7.510054    3.619117
H      2.756508    6.965367    3.603525
H      4.056866    5.153022    3.358485
C      6.319106    1.064097    4.464970
C      6.480670   -0.300616    4.650588
C      6.601529   -3.221257    5.172734
C      5.837666   -4.373700    5.316297
C      3.132844   -5.629046    5.311798
C      1.869989   -6.204868    5.347225
C     -0.853586   -7.389350    5.495075
C     -2.225448   -7.182789    5.408472
C     -4.274697   -5.077778    4.992382
C     -5.181773   -4.039134    4.850386
C     -6.784676   -1.593021    4.690412
C     -6.832180   -0.203516    4.708653
C     -6.585512    2.810001    4.858388
C     -5.919319    4.031896    4.795837
C     -3.387460    5.683527    4.455798
C     -2.123498    6.264108    4.399947
C      0.814019    7.055135    4.504329
C      2.173154    6.744417    4.495546
C      4.545824    4.880291    4.290760
C      5.518663    3.886141    4.258472
C      6.950861   -0.821571    5.866028
C      6.607064   -2.230159    6.171388
C      5.057194   -4.584357    6.467942
C      3.918648   -5.531004    6.473154
C      1.334404   -6.707912    6.545855
C     -0.125870   -6.944501    6.614381
C     -2.922155   -6.528246    6.440612
C     -4.196874   -5.818023    6.182627
C     -6.067079   -3.694783    5.885576
C     -6.649844   -2.331531    5.880623
C     -6.799030    0.509412    5.920345
C     -6.409022    1.937184    5.948653
C     -5.062375    4.446350    5.830952
C     -4.050404    5.515971    5.681656
C     -1.473501    6.692683    5.569140
C      0.004733    6.758297    5.616107
C      2.782842    6.103885    5.590398
C      4.090597    5.413548    5.508374
C      6.042914    3.339017    5.444108
C      6.641954    1.982504    5.480675
C      5.974446   -2.527317    7.390004
C      5.211984   -3.683315    7.534914
C      3.439984   -6.153529    7.639528
C      2.172843   -6.732273    7.674744
C     -0.854147   -6.470240    7.718491
C     -2.229289   -6.268461    7.634522
C     -5.188419   -5.587970    7.153465
C     -6.111715   -4.553762    7.002162
C     -6.811738   -1.628366    7.088404
C     -6.901625   -0.241619    7.105993
C     -5.639944    2.407199    7.028455
C     -4.988340    3.630203    6.973272
C     -3.508782    6.177143    6.801653
C     -2.247102    6.755402    6.745874
C      0.647152    6.240070    6.755838
C      1.995628    5.920359    6.742418
C      4.791815    5.035380    6.669752
C      5.729354    4.011301    6.640998
C      7.298478    1.468471    6.617954
C      7.438119    0.095457    6.813919
H      4.625397   -3.819340    8.441574
H      4.050321   -6.150556    8.541643
H      1.813177   -7.171954    8.604009
H     -0.323820   -6.125892    8.604341
H     -2.743064   -5.767382    8.453119
H     -5.202065   -6.186472    8.063662
H     -6.835147   -4.375059    7.796157
H     -6.756934   -2.158873    8.036561
H     -6.973146    0.266653    8.065448
H     -5.451815    1.758856    7.880315
H     -4.316229    3.900895    7.784289
H     -4.050255    6.170644    7.746241
H     -1.824408    7.194246    7.648064
H      0.058268    5.970816    7.629172
H      2.411958    5.408619    7.605810
H      4.546207    5.493075    7.625627
H      6.140516    3.661962    7.585322
H      7.650560    2.144220    7.395176
H      7.879320   -0.269179    7.740772
H      5.962223   -1.781501    8.182828
C      2.259196    0.765888    0.492953
C      2.983051   -0.096910    1.325135
C      1.103792    0.264476   -0.232012
C      1.972592    2.115687    0.918007
C      2.581130   -1.481486    1.463938
C      0.718680   -1.067967   -0.097027
C      1.472140   -1.963005    0.766555
C      3.433780    0.363697    2.625599
C      0.096823    1.310525   -0.250815
C      0.634362    2.453828    0.468020
C      2.415919    2.562995    2.174343
C      3.155137    1.663622    3.045269
C      2.798692   -1.882475    2.846370
C     -0.686573   -1.410309    0.022292
C      3.330327   -0.742386    3.563377
C     -1.253641    0.981802   -0.136725
C      0.535206   -2.857778    1.416814
C     -0.209391    3.219750    1.272009
C     -1.654140   -0.407349    0.002183
C      1.548501    3.351526    3.004115
C     -0.798255   -2.514705    0.961244
C      1.897433   -2.747810    3.471959
C      2.758182    1.914274    4.421230
C      0.744084   -3.246354    2.745948
C      0.253229    3.660349    2.583114
C      2.952686   -0.503315    4.885023
C     -2.129315    1.780697    0.703524
C     -1.608282    2.877299    1.391762
C      1.747229    2.944201    4.389433
C      2.662083    0.847180    5.326234
C     -2.776822   -0.460132    0.924073
C     -1.875258   -2.564786    1.846473
C      1.494954   -2.498753    4.844629
C      2.013319   -1.404043    5.536332
C     -3.072688    0.887775    1.351480
C     -0.374485   -3.301212    3.667312
C     -0.850488    3.582344    3.486755
C     -2.881824   -1.521472    1.829872
C     -1.998755    3.102399    2.774199
C      0.660181    2.852827    5.246019
C     -1.658778   -2.964906    3.227567
C      1.545406    0.786991    6.235787
C      0.086826   -2.842324    4.966737
N     -0.649659    3.223827    4.827745
C      1.135612   -0.601708    6.374435
C     -3.464425    1.132192    2.678371
C      0.559579    1.786144    6.198785
C     -2.924153    2.261085    3.386447
C     -3.278216   -1.266277    3.203505
C     -2.525457   -2.164864    4.064356
C     -0.753819   -2.074452    5.773735
C     -0.217344   -0.929051    6.490516
C     -3.564734    0.032200    3.624289
C     -1.561466    2.316303    5.434991
C     -0.832721    1.448834    6.317012
C     -2.695535    1.867947    4.770869
C     -2.090277   -1.729680    5.315425
C     -1.232707    0.112776    6.471693
C     -3.106470    0.492351    4.925290
C     -2.384558   -0.379480    5.758722

160
Iteration 19
H      5.781922    3.494243    3.263261
H      5.815619    1.438793    3.525711
H      6.081685   -0.933841    3.839340
H      7.134588   -3.031425    4.192604
H      5.800415   -5.085570    4.457017
H      3.451759   -5.134717    4.345590
H      1.230639   -6.143759    4.410262
H     -0.333277   -7.861077    4.613013
H     -2.762459   -7.484934    4.452277
H     -3.529974   -5.212148    4.168724
H     -5.086871   -3.395893    3.932414
H     -6.750408   -2.085616    3.693189
H     -6.783868    0.349701    3.734100
H     -7.222269    2.528040    4.003134
H     -6.049025    4.676815    3.891753
H     -3.765960    5.208281    3.535914
H     -1.563449    6.241828    3.448335
H      0.369077    7.547834    3.616066
H      2.751861    6.995511    3.595058
H      4.044446    5.182075    3.340593
C      6.333055    1.100661    4.418335
C      6.484242   -0.267604    4.598263
C      6.585559   -3.198979    5.118004
C      5.830920   -4.358400    5.266930
C      3.124834   -5.626508    5.257628
C      1.860583   -6.201148    5.295074
C     -0.860546   -7.402410    5.447996
C     -2.232953   -7.194383    5.358541
C     -4.288006   -5.084309    4.937312
C     -5.190384   -4.038825    4.801904
C     -6.776356   -1.578336    4.655271
C     -6.825132   -0.188906    4.678102
C     -6.583804    2.823454    4.833823
C     -5.920300    4.047128    4.770913
C     -3.375737    5.688040    4.431342
C     -2.114251    6.276565    4.384312
C      0.811394    7.087856    4.498578
C      2.168651    6.771166    4.486264
C      4.539553    4.906920    4.268743
C      5.514462    3.914913    4.229242
C      6.939020   -0.796882    5.816603
C      6.589659   -2.206617    6.116151
C      5.042882   -4.565700    6.414517
C      3.908330   -5.519393    6.419680
C      1.328302   -6.708289    6.493029
C     -0.132512   -6.947196    6.563212
C     -2.930308   -6.534608    6.387527
C     -4.204857   -5.821536    6.130077
C     -6.064206   -3.686751    5.844032
C     -6.641361   -2.320705    5.843281
C     -6.786932    0.520591    5.891372
C     -6.402586    1.949717    5.922811
C     -5.061018    4.460651    5.804474
C     -4.048985    5.529939    5.653770
C     -1.477345    6.719549    5.554890
C      0.001434    6.785536    5.609186
C      2.779130    6.126100    5.579000
C      4.087270    5.436156    5.489927
C      6.049651    3.368733    5.411506
C      6.649053    2.011576    5.442917
C      5.950141   -2.501311    7.332358
C      5.188902   -3.658303    7.477837
C      3.431995   -6.142850    7.587051
C      2.167174   -6.728350    7.622245
C     -0.861156   -6.466815    7.664694
C     -2.236690   -6.266836    7.579689
C     -5.189844   -5.584975    7.106147
C     -6.108301   -4.545867    6.960018
C     -6.795710   -1.619717    7.053528
C     -6.886186   -0.233336    7.075285
C     -5.633005    2.420036    7.001555
C     -4.984392    3.644488    6.946600
C     -3.522160    6.206446    6.771852
C     -2.262170    6.789660    6.723194
C      0.643796    6.263497    6.746953
C      1.992858    5.941033    6.730981
C      4.795777    5.057785    6.646416
C      5.736508    4.036187    6.610944
C      7.294350    1.488259    6.582125
C      7.424968    0.113490    6.771821
H      4.596603   -3.791259    8.381185
H      4.042469   -6.135069    8.489057
H      1.809102   -7.170233    8.551118
H     -0.330462   -6.113936    8.546936
H     -2.751118   -5.761338    8.395198
H     -5.200147   -6.182494    8.017142
H     -6.824373   -4.360773    7.759314
H     -6.741459   -2.153122    8.000115
H     -6.948945    0.272442    8.036811
H     -5.443544    1.772220    7.853698
H     -4.308756    3.914784    7.754771
H     -4.073868    6.207207    7.710595
H     -1.851146    7.240822    7.624677
H      0.055114    5.989172    7.618636
H      2.408349    5.424522    7.592109
H      4.548927    5.507404    7.605884
H      6.159670    3.692489    7.552067
H      7.641548    2.157423    7.367360
H      7.857285   -0.258574    7.700008
H      5.933958   -1.753149    8.122888
C      2.268683    0.714762    0.553423
C      2.988190   -0.143829    1.393524
C      1.112665    0.211418   -0.169629
C      1.985697    2.068068    0.968184
C      2.582189   -1.525950    1.541415
C      0.723433   -1.118721   -0.025191
C      1.473080   -2.009347    0.845994
C      3.437504    0.324968    2.691380
C      0.108816    1.260206   -0.197613
C      0.648911    2.406977    0.513800
C      2.428184    2.523099    2.221992
C      3.164257    1.628595    3.100817
C      2.796467   -1.916961    2.926891
C     -0.682932   -1.456192    0.095122
C      3.329954   -0.774210    3.636578
C     -1.242959    0.936253   -0.082483
C      0.532780   -2.896492    1.501652
C     -0.193294    3.181442    1.311178
C     -1.647687   -0.450725    0.066162
C      1.562793    3.321098    3.044507
C     -0.798791   -2.553273    1.042187
C      1.891883   -2.773685    3.557014
C      2.768183    1.891924    4.474302
C      0.738836   -3.275324    2.833804
C      0.268805    3.630529    2.619204
C      2.950939   -0.524667    4.955688
C     -2.117316    1.744031    0.750834
C     -1.593848    2.844014    1.431680
C      1.759762    2.923717    4.432385
C      2.666178    0.830485    5.385944
C     -2.771652   -0.493485    0.987253
C     -1.876678   -2.593718    1.926872
C      1.488767   -2.513657    4.926907
C      2.008213   -1.415781    5.610416
C     -3.064165    0.858369    1.404200
C     -0.380293   -3.320571    3.754462
C     -0.837192    3.562049    3.521681
C     -2.880314   -1.547778    1.901175
C     -1.986088    3.080984    2.811927
C      0.671434    2.842387    5.288463
C     -1.662701   -2.984409    3.311187
C      1.547228    0.780386    6.292299
C      0.080772   -2.853744    5.050548
N     -0.637336    3.212227    4.863988
C      1.132445   -0.604871    6.440502
C     -3.456495    1.113381    2.729004
C      0.565722    1.782006    6.246761
C     -2.913594    2.245604    3.429338
C     -3.276788   -1.281176    3.272138
C     -2.528033   -2.175698    4.140286
C     -0.758361   -2.077378    5.850634
C     -0.220027   -0.927961    6.557708
C     -3.560531    0.020452    3.682692
C     -1.551303    2.310935    5.477037
C     -0.826767    1.448815    6.365346
C     -2.686756    1.861906    4.816012
C     -2.093111   -1.732674    5.388781
C     -1.231783    0.115829    6.529915
C     -3.102971    0.488853    4.980398
C     -2.384020   -0.378477    5.820226

160
Iteration 20
H      5.776253    3.534558    3.225104
H      5.846267    1.503874    3.470480
H      6.081859   -0.873664    3.765996
H      7.117862   -2.975152    4.111865
H      5.775442   -5.029799    4.345327
H      3.436150   -5.113849    4.236632
H      1.217277   -6.135724    4.302930
H     -0.346848   -7.849689    4.510991
H     -2.781452   -7.483166    4.368155
H     -3.559870   -5.220393    4.079617
H     -5.106783   -3.392589    3.863451
H     -6.751457   -2.060527    3.643132
H     -6.769739    0.375467    3.693503
H     -7.223524    2.548094    3.967446
H     -6.049775    4.700481    3.852238
H     -3.732290    5.187694    3.503325
H     -1.540614    6.241914    3.419939
H      0.364604    7.594424    3.589046
H      2.748702    7.041357    3.566419
H      4.029734    5.216368    3.307495
C      6.347858    1.154884    4.365824
C      6.482329   -0.216099    4.534280
C      6.563498   -3.153213    5.032164
C      5.801914   -4.310059    5.162068
C      3.111819   -5.610260    5.147424
C      1.852140   -6.194726    5.184479
C     -0.870841   -7.391313    5.348351
C     -2.244745   -7.190202    5.269487
C     -4.307297   -5.086269    4.858182
C     -5.203148   -4.034539    4.733014
C     -6.772079   -1.556739    4.607122
C     -6.817465   -0.166833    4.635217
C     -6.582490    2.844729    4.795754
C     -5.920342    4.069876    4.730685
C     -3.356807    5.690409    4.391836
C     -2.098715    6.288860    4.351190
C      0.808928    7.134053    4.470391
C      2.165163    6.815829    4.457257
C      4.530261    4.941551    4.232985
C      5.510110    3.954978    4.191661
C      6.914638   -0.759224    5.754101
C      6.554886   -2.168472    6.036344
C      5.019526   -4.536565    6.309577
C      3.896552   -5.503005    6.308673
C      1.323116   -6.700454    6.384285
C     -0.137331   -6.937206    6.459970
C     -2.934936   -6.528052    6.300894
C     -4.212485   -5.818423    6.052667
C     -6.062209   -3.673427    5.785112
C     -6.631178   -2.303218    5.791686
C     -6.776559    0.539244    5.850420
C     -6.396650    1.970585    5.884178
C     -5.057727    4.482440    5.761876
C     -4.044273    5.550751    5.609432
C     -1.478959    6.757070    5.520305
C     -0.000628    6.828347    5.581230
C      2.775358    6.166205    5.548772
C      4.082717    5.475584    5.455024
C      6.049175    3.410552    5.374182
C      6.651739    2.054007    5.403177
C      5.907974   -2.473300    7.246640
C      5.153756   -3.635559    7.380106
C      3.426023   -6.132000    7.475475
C      2.164277   -6.722646    7.511600
C     -0.858538   -6.453207    7.564844
C     -2.234183   -6.254395    7.487993
C     -5.184344   -5.574607    7.039720
C     -6.098573   -4.530702    6.902690
C     -6.777837   -1.605610    7.005248
C     -6.867927   -0.219387    7.032452
C     -5.626948    2.442617    6.962174
C     -4.979053    3.667485    6.904985
C     -3.530870    6.242218    6.724592
C     -2.273426    6.832955    6.680913
C      0.641149    6.308348    6.719095
C      1.991044    5.983543    6.701594
C      4.793656    5.097606    6.609662
C      5.738593    4.079250    6.573013
C      7.276132    1.516052    6.546984
C      7.394091    0.138653    6.724726
H      4.560159   -3.781635    8.280695
H      4.039486   -6.122675    8.375506
H      1.806817   -7.165892    8.440143
H     -0.321533   -6.099869    8.443205
H     -2.744209   -5.744183    8.303281
H     -5.185162   -6.170183    7.952154
H     -6.805817   -4.341112    7.708770
H     -6.713553   -2.142065    7.949475
H     -6.931420    0.282726    7.995834
H     -5.433591    1.794741    7.813354
H     -4.302807    3.941144    7.711665
H     -4.093558    6.252142    7.656880
H     -1.870517    7.292922    7.581996
H      0.052000    6.035499    7.591454
H      2.406730    5.466393    7.562713
H      4.552068    5.550970    7.568998
H      6.159992    3.733857    7.514228
H      7.615456    2.174576    7.344601
H      7.811233   -0.246275    7.654714
H      5.882996   -1.729578    8.041052
C      2.285810    0.623471    0.654087
C      2.997849   -0.225725    1.509912
C      1.130019    0.114843   -0.065517
C      2.007708    1.983703    1.048084
C      2.585762   -1.603943    1.676401
C      0.734286   -1.211268    0.097543
C      1.477109   -2.092519    0.984266
C      3.443665    0.260394    2.802031
C      0.131323    1.167903   -0.112157
C      0.674292    2.322387    0.584397
C      2.447386    2.455256    2.296206
C      3.177293    1.571742    3.190222
C      2.794419   -1.975405    3.068250
C     -0.673872   -1.540324    0.218611
C      3.329547   -0.824694    3.763012
C     -1.222072    0.852095    0.003820
C      0.530618   -2.965690    1.650151
C     -0.165863    3.112566    1.368214
C     -1.633711   -0.530685    0.171635
C      1.584302    3.269576    3.104544
C     -0.797687   -2.622930    1.181513
C      1.883595   -2.817684    3.707785
C      2.781005    1.858258    4.559626
C      0.731050   -3.326050    2.988586
C      0.293962    3.578482    2.670642
C      2.950087   -0.554784    5.078486
C     -2.094763    1.676451    0.822614
C     -1.568466    2.783583    1.489011
C      1.777074    2.892604    4.497898
C      2.672667    0.809444    5.486886
C     -2.760439   -0.554346    1.089853
C     -1.878209   -2.644730    2.063797
C      1.478585   -2.537521    5.072930
C      2.000750   -1.431070    5.741045
C     -3.047650    0.804791    1.485693
C     -0.390964   -3.352587    3.906568
C     -0.815666    3.527960    3.570901
C     -2.876616   -1.594356    2.019232
C     -1.964411    3.043282    2.864510
C      0.685972    2.828971    5.351638
C     -1.670195   -3.015837    3.454437
C      1.549225    0.777394    6.388523
C      0.068754   -2.869944    5.197140
N     -0.620106    3.196217    4.916996
C      1.126350   -0.603469    6.556004
C     -3.442182    1.080919    2.805379
C      0.572358    1.782577    6.324212
C     -2.896193    2.219472    3.490811
C     -3.275117   -1.305350    3.384545
C     -2.534540   -2.191067    4.268417
C     -0.769534   -2.077503    5.983079
C     -0.227861   -0.919629    6.673407
C     -3.554120    0.003164    3.774260
C     -1.539181    2.307958    5.540191
C     -0.821545    1.456173    6.442611
C     -2.674562    1.855006    4.883008
C     -2.102534   -1.733813    5.512840
C     -1.234772    0.128031    6.626543
C     -3.099216    0.487385    5.066544
C     -2.387295   -0.371305    5.921194

160
Iteration 21
H      5.770986    3.572350    3.184062
H      5.889525    1.551912    3.410968
H      6.103451   -0.831892    3.706105
H      7.120495   -2.950624    4.064077
H      5.802900   -5.022399    4.307637
H      3.470681   -5.165522    4.165898
H      1.243480   -6.178716    4.232398
H     -0.344030   -7.855088    4.457419
H     -2.780190   -7.485889    4.306410
H     -3.586438   -5.227267    3.997015
H     -5.128359   -3.385955    3.785481
H     -6.745929   -2.029540    3.583410
H     -6.761605    0.407047    3.653025
H     -7.224569    2.569690    3.935967
H     -6.053599    4.728185    3.832699
H     -3.713511    5.173951    3.489664
H     -1.524153    6.228184    3.406438
H      0.363108    7.640264    3.582452
H      2.749845    7.085378    3.555208
H      4.020444    5.254774    3.280764
C      6.375022    1.197163    4.312478
C      6.498297   -0.176013    4.476024
C      6.555393   -3.124036    4.978855
C      5.811004   -4.292808    5.116152
C      3.132930   -5.638418    5.084606
C      1.870691   -6.219416    5.121024
C     -0.869195   -7.384955    5.287720
C     -2.243553   -7.181928    5.204275
C     -4.325576   -5.083607    4.780604
C     -5.217619   -4.027209    4.658137
C     -6.768829   -1.532885    4.551207
C     -6.816448   -0.143089    4.589829
C     -6.582013    2.863298    4.764397
C     -5.924817    4.091774    4.707238
C     -3.345771    5.690310    4.372678
C     -2.087966    6.289168    4.334143
C      0.809117    7.171376    4.458544
C      2.164389    6.850887    4.442877
C      4.526012    4.973595    4.201854
C      5.504694    3.986796    4.153684
C      6.907523   -0.726258    5.700360
C      6.536683   -2.133837    5.978203
C      5.010659   -4.512176    6.252614
C      3.899085   -5.493479    6.254400
C      1.326544   -6.694226    6.326928
C     -0.136673   -6.921214    6.395846
C     -2.935915   -6.508260    6.227210
C     -4.219057   -5.806906    5.978869
C     -6.068286   -3.659710    5.715862
C     -6.632719   -2.287991    5.730602
C     -6.778508    0.554543    5.809558
C     -6.399767    1.986483    5.851457
C     -5.055694    4.494265    5.736277
C     -4.039312    5.560048    5.587772
C     -1.478046    6.772481    5.501881
C     -0.000850    6.847758    5.564101
C      2.772837    6.189157    5.528898
C      4.078770    5.499427    5.427792
C      6.055149    3.444451    5.333234
C      6.665822    2.090475    5.357705
C      5.868942   -2.430832    7.179682
C      5.119744   -3.595770    7.313361
C      3.414838   -6.095596    7.430187
C      2.154547   -6.689225    7.464447
C     -0.859580   -6.417747    7.491606
C     -2.234659   -6.218167    7.410646
C     -5.185056   -5.559134    6.970283
C     -6.098960   -4.514891    6.835527
C     -6.781446   -1.598151    6.948860
C     -6.872895   -0.212578    6.986166
C     -5.628941    2.453108    6.931498
C     -4.977723    3.676083    6.877302
C     -3.529431    6.251756    6.703734
C     -2.272718    6.844550    6.661869
C      0.637653    6.317351    6.697379
C      1.987459    5.991446    6.677577
C      4.795050    5.121363    6.578169
C      5.746423    4.109015    6.534806
C      7.275897    1.544215    6.505403
C      7.384422    0.165602    6.678215
H      4.509156   -3.734451    8.203874
H      4.015694   -6.057922    8.338113
H      1.784739   -7.110302    8.398588
H     -0.322540   -6.054356    8.366006
H     -2.745410   -5.696536    8.218188
H     -5.178521   -6.150275    7.885666
H     -6.803746   -4.324743    7.643592
H     -6.719839   -2.141983    7.889079
H     -6.940935    0.282750    7.952701
H     -5.437285    1.801839    7.780335
H     -4.297957    3.946798    7.682366
H     -4.093721    6.257745    7.635289
H     -1.868326    7.302071    7.564145
H      0.044939    6.035387    7.565373
H      2.403411    5.467428    7.534787
H      4.553245    5.569487    7.540250
H      6.173562    3.763220    7.473251
H      7.610509    2.197020    7.309707
H      7.786384   -0.225540    7.612357
H      5.832556   -1.681581    7.968500
C      2.283061    0.558967    0.719349
C      2.992106   -0.286215    1.581747
C      1.123340    0.050025    0.006385
C      2.012848    1.923642    1.102652
C      2.573840   -1.660611    1.760427
C      0.721527   -1.272595    0.181917
C      1.462185   -2.149673    1.074599
C      3.442535    0.208473    2.868372
C      0.129551    1.107511   -0.046424
C      0.679760    2.265171    0.639266
C      2.458272    2.403510    2.345180
C      3.186833    1.524444    3.244958
C      2.783334   -2.020574    3.155328
C     -0.687742   -1.593885    0.309284
C      3.325047   -0.868145    3.839531
C     -1.225095    0.799081    0.075902
C      0.513281   -3.012099    1.750333
C     -0.154050    3.065921    1.419073
C     -1.643047   -0.580295    0.256377
C      1.601321    3.228544    3.149577
C     -0.814006   -2.667449    1.281795
C      1.869725   -2.850558    3.803944
C      2.796765    1.823139    4.612874
C      0.714921   -3.360870    3.091643
C      0.311609    3.539853    2.716191
C      2.952742   -0.586730    5.155820
C     -2.091650    1.634406    0.890263
C     -1.558402    2.744468    1.546075
C      1.797522    2.862111    4.545027
C      2.686720    0.782598    5.551135
C     -2.767496   -0.591184    1.177712
C     -1.891851   -2.676461    2.167092
C      1.470902   -2.559164    5.169132
C      1.999941   -1.450719    5.826576
C     -3.047311    0.772323    1.562824
C     -0.403789   -3.375271    4.012172
C     -0.796622    3.501387    3.620068
C     -2.885759   -1.622815    2.116586
C     -1.949862    3.017892    2.920547
C      0.707309    2.810411    5.402023
C     -1.681231   -3.035885    3.560204
C      1.563801    0.764672    6.455221
C      0.061123   -2.885043    5.298139
N     -0.598788    3.179168    4.967195
C      1.132652   -0.611923    6.636268
C     -3.437385    1.060739    2.881221
C      0.590967    1.773551    6.384280
C     -2.883936    2.202111    3.555947
C     -3.278891   -1.321234    3.480501
C     -2.539838   -2.201767    4.369935
C     -0.771214   -2.083003    6.079899
C     -0.222738   -0.921676    6.758654
C     -3.551880   -0.009281    3.859278
C     -1.521072    2.300991    5.601534
C     -0.804642    1.453864    6.508618
C     -2.660364    1.847541    4.950719
C     -2.104351   -1.738432    5.611369
C     -1.225146    0.129716    6.705318
C     -3.091963    0.483618    5.146493
C     -2.381534   -0.370640    6.006662

160
Iteration 22
H      5.770708    3.618569    3.147578
H      5.921344    1.595698    3.348575
H      6.113059   -0.787256    3.628741
H      7.109798   -2.927505    4.005200
H      5.802819   -5.002193    4.254337
H      3.492278   -5.186593    4.099744
H      1.266664   -6.191327    4.160219
H     -0.339068   -7.833244    4.383751
H     -2.770979   -7.455092    4.221367
H     -3.615233   -5.215715    3.903128
H     -5.154316   -3.373048    3.712489
H     -6.751030   -1.998081    3.533335
H     -6.780630    0.437764    3.618381
H     -7.237966    2.596806    3.910259
H     -6.051964    4.747542    3.807887
H     -3.706202    5.168914    3.478825
H     -1.514973    6.223879    3.395543
H      0.358442    7.677700    3.575517
H      2.748503    7.126322    3.543793
H      4.018392    5.296082    3.257892
C      6.389218    1.235101    4.256022
C      6.500596   -0.139583    4.411091
C      6.540176   -3.096969    4.917920
C      5.801163   -4.267528    5.058193
C      3.146210   -5.645638    5.022028
C      1.884082   -6.223229    5.054867
C     -0.865507   -7.360723    5.211675
C     -2.237771   -7.152018    5.121561
C     -4.341583   -5.068613    4.699900
C     -5.232872   -4.011567    4.586724
C     -6.774623   -1.507641    4.504651
C     -6.830078   -0.117850    4.551966
C     -6.597426    2.888219    4.740917
C     -5.929638    4.111125    4.683316
C     -3.343700    5.693481    4.358831
C     -2.086825    6.293552    4.318060
C      0.806359    7.203182    4.447609
C      2.162223    6.883115    4.428611
C      4.526256    5.011210    4.176207
C      5.505012    4.025528    4.120648
C      6.894931   -0.700121    5.636410
C      6.515109   -2.103202    5.912511
C      4.996903   -4.484692    6.191690
C      3.896175   -5.475356    6.197352
C      1.327973   -6.680784    6.261465
C     -0.135670   -6.898530    6.321978
C     -2.933363   -6.481909    6.143499
C     -4.219487   -5.788400    5.898851
C     -6.068438   -3.639944    5.655256
C     -6.635207   -2.269866    5.679067
C     -6.790215    0.573443    5.775399
C     -6.415846    2.006799    5.823908
C     -5.066897    4.513825    5.717889
C     -4.043911    5.574938    5.570564
C     -1.481143    6.782650    5.485819
C     -0.003291    6.867701    5.549585
C      2.771598    6.215415    5.509868
C      4.078676    5.528375    5.405583
C      6.057249    3.475590    5.295574
C      6.664634    2.119850    5.312713
C      5.838962   -2.394814    7.110484
C      5.093063   -3.560152    7.246239
C      3.404372   -6.065343    7.376014
C      2.145980   -6.661166    7.406287
C     -0.861075   -6.392561    7.414606
C     -2.234424   -6.190745    7.328306
C     -5.175186   -5.539916    6.900410
C     -6.090447   -4.496993    6.774112
C     -6.779797   -1.585819    6.901700
C     -6.877678   -0.201235    6.947729
C     -5.649893    2.471954    6.908908
C     -4.997505    3.694885    6.859349
C     -3.538605    6.274975    6.683731
C     -2.280428    6.865715    6.642339
C      0.636010    6.328908    6.678841
C      1.986639    6.007073    6.657366
C      4.795548    5.143481    6.552971
C      5.745394    4.129960    6.502476
C      7.261235    1.563158    6.462474
C      7.363132    0.183763    6.625894
H      4.477105   -3.695716    8.133291
H      3.995271   -6.011586    8.289501
H      1.769758   -7.073846    8.341463
H     -0.326169   -6.027199    8.289265
H     -2.748054   -5.672613    8.136130
H     -5.160854   -6.131321    7.815420
H     -6.783957   -4.305015    7.591188
H     -6.718261   -2.134984    7.838607
H     -6.937514    0.288361    7.917716
H     -5.464680    1.819505    7.758249
H     -4.320726    3.964373    7.667309
H     -4.106212    6.287278    7.613084
H     -1.879388    7.333026    7.540849
H      0.042702    6.038708    7.543464
H      2.404214    5.476727    7.509781
H      4.548727    5.580379    7.518911
H      6.178327    3.782812    7.437554
H      7.585634    2.207877    7.277126
H      7.755545   -0.214642    7.560889
H      5.795256   -1.640947    7.894501
C      2.291555    0.482270    0.788329
C      2.998345   -0.355523    1.660398
C      1.129288   -0.030151    0.082027
C      2.026764    1.852812    1.155987
C      2.574594   -1.726374    1.855261
C      0.721969   -1.349192    0.273442
C      1.460049   -2.219003    1.175562
C      3.451784    0.152133    2.940959
C      0.139547    1.030895    0.017839
C      0.694638    2.194425    0.689476
C      2.475617    2.345449    2.392079
C      3.201847    1.474286    3.301930
C      2.784745   -2.070846    3.254460
C     -0.688850   -1.663136    0.405578
C      3.333828   -0.912207    3.925120
C     -1.216254    0.729551    0.144800
C      0.507437   -3.069653    1.862029
C     -0.135566    3.007765    1.460231
C     -1.639983   -0.645940    0.341764
C      1.621129    3.182517    3.187360
C     -0.819238   -2.725234    1.390297
C      1.866289   -2.889022    3.913087
C      2.810739    1.789592    4.665643
C      0.708335   -3.403039    3.207357
C      0.333372    3.494394    2.751395
C      2.964306   -0.614075    5.239155
C     -2.078827    1.578004    0.949938
C     -1.540911    2.693758    1.592129
C      1.816104    2.831385    4.587175
C      2.698608    0.761140    5.617170
C     -2.763859   -0.641357    1.263784
C     -1.897039   -2.719485    2.276620
C      1.470567   -2.583159    5.276116
C      2.005747   -1.467888    5.920788
C     -3.037804    0.727897    1.633111
C     -0.410625   -3.403620    4.128542
C     -0.773981    3.472606    3.657042
C     -2.886426   -1.661890    2.214464
C     -1.929580    2.985134    2.963923
C      0.726215    2.792839    5.444651
C     -1.687602   -3.063473    3.673958
C      1.577128    0.757626    6.522800
C      0.058245   -2.900618    5.408828
N     -0.577467    3.162751    5.008314
C      1.141641   -0.615968    6.721522
C     -3.425572    1.034165    2.948333
C      0.607350    1.769077    6.440926
C     -2.867072    2.181061    3.609173
C     -3.276633   -1.342140    3.575338
C     -2.541849   -2.215297    4.474292
C     -0.770473   -2.085738    6.182510
C     -0.215915   -0.918795    6.847751
C     -3.543751   -0.023877    3.938893
C     -1.503045    2.296550    5.653400
C     -0.789136    1.457089    6.570693
C     -2.643333    1.840306    5.007744
C     -2.103345   -1.739848    5.711263
C     -1.214268    0.137010    6.783175
C     -3.079735    0.481263    5.219689
C     -2.372455   -0.365683    6.090167

160
Iteration 23
H      5.785285    3.652819    3.136266
H      5.980742    1.628095    3.312475
H      6.163243   -0.756648    3.588957
H      7.146128   -2.913497    3.986684
H      5.847621   -4.992312    4.220231
H      3.537582   -5.247976    4.039105
H      1.316188   -6.252241    4.096280
H     -0.342895   -7.840710    4.341294
H     -2.767417   -7.438459    4.171060
H     -3.646118   -5.207475    3.835113
H     -5.192492   -3.358153    3.653250
H     -6.754809   -1.961574    3.492164
H     -6.796570    0.471864    3.590197
H     -7.261739    2.629804    3.890434
H     -6.073783    4.778893    3.799443
H     -3.719697    5.168128    3.473448
H     -1.517093    6.207482    3.386100
H      0.354450    7.700932    3.567849
H      2.751711    7.165544    3.546297
H      4.027940    5.325489    3.247386
C      6.424066    1.264477    4.232405
C      6.530173   -0.111439    4.383079
C      6.564184   -3.082289    4.891696
C      5.825842   -4.255666    5.021772
C      3.180758   -5.681685    4.969680
C      1.918939   -6.263110    5.000104
C     -0.862810   -7.350870    5.162867
C     -2.233563   -7.128146    5.068306
C     -4.360114   -5.048610    4.640724
C     -5.254382   -3.991753    4.531521
C     -6.787039   -1.478039    4.466368
C     -6.845519   -0.088354    4.520585
C     -6.623685    2.917630    4.724004
C     -5.954861    4.140127    4.673443
C     -3.356980    5.697605    4.350460
C     -2.096992    6.289786    4.302734
C      0.800844    7.219036    4.436620
C      2.160410    6.909167    4.423800
C      4.531281    5.036293    4.166883
C      5.513935    4.053544    4.110220
C      6.897790   -0.678580    5.613254
C      6.515136   -2.082866    5.880138
C      5.008210   -4.477629    6.145701
C      3.914711   -5.477881    6.150535
C      1.340657   -6.680782    6.211302
C     -0.126870   -6.881629    6.267348
C     -2.925921   -6.443423    6.082867
C     -4.216712   -5.756221    5.843794
C     -6.074984   -3.614555    5.609236
C     -6.645738   -2.246195    5.637251
C     -6.816931    0.597442    5.747474
C     -6.446682    2.031950    5.804072
C     -5.091042    4.536991    5.709385
C     -4.059265    5.591073    5.561325
C     -1.490134    6.783111    5.468963
C     -0.011297    6.874165    5.532789
C      2.764592    6.226670    5.497861
C      4.076324    5.545729    5.396645
C      6.062269    3.498221    5.284025
C      6.673235    2.143769    5.299651
C      5.820922   -2.375699    7.067220
C      5.082225   -3.545924    7.196220
C      3.406294   -6.042314    7.335097
C      2.146759   -6.634803    7.364305
C     -0.850204   -6.352932    7.351002
C     -2.221634   -6.141601    7.262124
C     -5.161356   -5.504722    6.855804
C     -6.081871   -4.466502    6.733284
C     -6.802068   -1.568272    6.862395
C     -6.906020   -0.184351    6.915183
C     -5.684570    2.493775    6.894040
C     -5.028928    3.715537    6.849663
C     -3.549079    6.291784    6.671786
C     -2.288278    6.876959    6.625858
C      0.624802    6.323258    6.659466
C      1.975731    6.004875    6.641179
C      4.788184    5.155260    6.545419
C      5.741274    4.144835    6.493452
C      7.247187    1.580418    6.458841
C      7.346149    0.200207    6.616956
H      4.455049   -3.681898    8.074875
H      3.984073   -5.968052    8.255216
H      1.760057   -7.024005    8.304957
H     -0.313539   -5.979149    8.220567
H     -2.730208   -5.610733    8.064589
H     -5.133698   -6.088291    7.775278
H     -6.766361   -4.273835    7.557379
H     -6.736538   -2.120343    7.796990
H     -6.978871    0.299536    7.886949
H     -5.503128    1.837659    7.741118
H     -4.353839    3.981486    7.659990
H     -4.118665    6.317172    7.599399
H     -1.883049    7.347724    7.520203
H      0.027105    6.024865    7.517739
H      2.390260    5.461091    7.486141
H      4.538767    5.590099    7.511325
H      6.167966    3.791510    7.428708
H      7.554311    2.220118    7.283656
H      7.719660   -0.202119    7.557756
H      5.756943   -1.618634    7.846545
C      2.280726    0.424116    0.819059
C      2.990380   -0.409508    1.693344
C      1.112108   -0.089618    0.124405
C      2.023603    1.799139    1.177626
C      2.562543   -1.777058    1.901562
C      0.700938   -1.405766    0.329107
C      1.442023   -2.271043    1.232835
C      3.454459    0.105955    2.967022
C      0.125493    0.974568    0.058721
C      0.689257    2.141816    0.716893
C      2.484012    2.300049    2.406321
C      3.212659    1.432610    3.319284
C      2.780675   -2.111412    3.302112
C     -0.710284   -1.713613    0.473306
C      3.339616   -0.950188    3.960479
C     -1.230730    0.678962    0.197182
C      0.490947   -3.112195    1.932736
C     -0.133640    2.964409    1.486145
C     -1.658350   -0.693490    0.408223
C      1.636069    3.146012    3.200215
C     -0.837733   -2.767346    1.467365
C      1.863465   -2.919298    3.972915
C      2.828043    1.758609    4.681268
C      0.699223   -3.433414    3.279230
C      0.346653    3.459538    2.770298
C      2.978848   -0.639462    5.274014
C     -2.085195    1.536679    1.001180
C     -1.539158    2.656220    1.630443
C      1.837697    2.804488    4.601945
C      2.717543    0.738771    5.641199
C     -2.776055   -0.677634    1.337532
C     -1.909461   -2.750505    2.361315
C      1.479255   -2.602644    5.336471
C      2.023154   -1.484133    5.968761
C     -3.043028    0.695533    1.697659
C     -0.412633   -3.424004    4.207722
C     -0.754507    3.449815    3.683806
C     -2.895830   -1.690417    2.297377
C     -1.916687    2.959456    3.002748
C      0.752624    2.775252    5.466201
C     -1.690780   -3.082728    3.760524
C      1.604067    0.747280    6.555129
C      0.066992   -2.913076    5.480314
N     -0.551544    3.148174    5.037469
C      1.167023   -0.623429    6.768497
C     -3.421284    1.014146    3.012755
C      0.637120    1.761014    6.472848
C     -2.854625    2.165263    3.660484
C     -3.275211   -1.357840    3.658481
C     -2.536662   -2.224326    4.559599
C     -0.753212   -2.089824    6.252899
C     -0.190792   -0.920232    6.905909
C     -3.536460   -0.036379    4.012573
C     -1.477213    2.290938    5.696146
C     -0.759534    1.456154    6.615532
C     -2.622439    1.832993    5.060247
C     -2.087891   -1.741841    5.789481
C     -1.186472    0.139083    6.840527
C     -3.061314    0.477001    5.285296
C     -2.350520   -0.364706    6.158332

160
Iteration 24
H      5.764157    3.648047    3.088278
H      5.995527    1.636016    3.250956
H      6.185013   -0.744933    3.534659
H      7.146719   -2.895542    3.938099
H      5.860489   -4.977557    4.169700
H      3.561786   -5.275702    3.976898
H      1.346606   -6.277620    4.031034
H     -0.339143   -7.817933    4.279373
H     -2.757761   -7.413630    4.102957
H     -3.657911   -5.192805    3.756389
H     -5.204908   -3.350342    3.568505
H     -6.747923   -1.940696    3.420861
H     -6.791593    0.489416    3.530873
H     -7.244343    2.637005    3.835024
H     -6.051931    4.779711    3.760461
H     -3.722902    5.157680    3.446856
H     -1.511888    6.177084    3.355450
H      0.344362    7.685789    3.521367
H      2.744617    7.162008    3.495982
H      4.009460    5.317792    3.199265
C      6.427982    1.275499    4.179537
C      6.538070   -0.099045    4.333108
C      6.564664   -3.065328    4.842942
C      5.832563   -4.242068    4.972219
C      3.198378   -5.690687    4.914078
C      1.936532   -6.272031    4.943196
C     -0.857610   -7.322462    5.098532
C     -2.227566   -7.099815    5.001197
C     -4.367535   -5.031576    4.564191
C     -5.264981   -3.978090    4.453006
C     -6.787686   -1.463029    4.397513
C     -6.844581   -0.074915    4.458583
C     -6.613710    2.920863    4.675638
C     -5.941498    4.139508    4.634514
C     -3.358364    5.687531    4.323413
C     -2.095144    6.267739    4.268797
C      0.795646    7.209900    4.390986
C      2.156277    6.907729    4.376025
C      4.517091    5.036112    4.118830
C      5.500576    4.055718    4.061178
C      6.893744   -0.663479    5.567368
C      6.512285   -2.067186    5.832439
C      5.011137   -4.465125    6.092987
C      3.920921   -5.466445    6.098601
C      1.343820   -6.663533    6.155646
C     -0.123468   -6.854825    6.204982
C     -2.921263   -6.409473    6.010632
C     -4.214877   -5.732090    5.769470
C     -6.084877   -3.602655    5.531753
C     -6.656257   -2.236921    5.564961
C     -6.823416    0.603267    5.689387
C     -6.448240    2.033399    5.754809
C     -5.088311    4.532855    5.679918
C     -4.055818    5.583490    5.535336
C     -1.486607    6.767471    5.431455
C     -0.010270    6.863797    5.489019
C      2.764659    6.234678    5.451474
C      4.074804    5.554910    5.348160
C      6.053542    3.506605    5.233504
C      6.666790    2.155820    5.248418
C      5.816092   -2.361687    7.017355
C      5.079804   -3.533133    7.143710
C      3.401320   -6.013518    7.286610
C      2.141385   -6.603454    7.314090
C     -0.848575   -6.315337    7.282160
C     -2.218892   -6.102109    7.189189
C     -5.159197   -5.484051    6.782840
C     -6.085289   -4.452113    6.658292
C     -6.823927   -1.566378    6.792439
C     -6.925430   -0.183240    6.852040
C     -5.696684    2.490295    6.854130
C     -5.038305    3.710545    6.819273
C     -3.540294    6.282156    6.644358
C     -2.278860    6.863993    6.592461
C      0.629697    6.321086    6.618191
C      1.980617    6.010607    6.598423
C      4.795844    5.174282    6.494555
C      5.746442    4.163065    6.441448
C      7.234361    1.594929    6.412640
C      7.335415    0.215853    6.573285
H      4.450260   -3.668991    8.020445
H      3.971797   -5.932388    8.210656
H      1.746280   -6.972987    8.259143
H     -0.314976   -5.939862    8.152710
H     -2.726135   -5.562242    7.986498
H     -5.127120   -6.063232    7.704861
H     -6.771200   -4.264336    7.482272
H     -6.770078   -2.122938    7.725066
H     -7.003885    0.295658    7.825920
H     -5.522705    1.829874    7.699452
H     -4.372933    3.974446    7.638371
H     -4.104717    6.308243    7.575156
H     -1.870765    7.340461    7.482311
H      0.033394    6.020140    7.476309
H      2.402605    5.474465    7.444294
H      4.556893    5.620085    7.457983
H      6.178194    3.813912    7.375837
H      7.537063    2.236072    7.237871
H      7.701576   -0.183985    7.517951
H      5.746846   -1.605178    7.796711
C      2.270971    0.391659    0.895527
C      2.982896   -0.439896    1.769877
C      1.098076   -0.121911    0.208762
C      2.019366    1.769161    1.249083
C      2.551979   -1.805285    1.986111
C      0.684157   -1.435776    0.420972
C      1.426997   -2.298855    1.324678
C      3.455604    0.079471    3.038797
C      0.113918    0.944257    0.142850
C      0.683934    2.112856    0.792721
C      2.487903    2.274062    2.473167
C      3.217283    1.407986    3.387019
C      2.776060   -2.134775    3.386902
C     -0.727106   -1.739325    0.572516
C      3.342307   -0.971815    4.037134
C     -1.242469    0.652802    0.288251
C      0.476920   -3.134255    2.032302
C     -0.134057    2.940583    1.561311
C     -1.672863   -0.717319    0.507225
C      1.644878    3.125709    3.266571
C     -0.852988   -2.788134    1.571221
C      1.858947   -2.936844    4.065572
C      2.839428    1.740326    4.747712
C      0.689876   -3.448899    3.379046
C      0.353838    3.440777    2.841064
C      2.987535   -0.654689    5.350191
C     -2.091335    1.515644    1.091981
C     -1.539367    2.636467    1.713661
C      1.850942    2.789380    4.669695
C      2.729407    0.725023    5.712506
C     -2.786620   -0.694648    1.440867
C     -1.920766   -2.764837    2.469364
C      1.480560   -2.613449    5.429272
C      2.031057   -1.494345    6.054848
C     -3.048801    0.680672    1.796308
C     -0.417795   -3.433582    4.312011
C     -0.743031    3.438369    3.758768
C     -2.905077   -1.703078    2.405283
C     -1.909086    2.945797    3.085937
C      0.768775    2.766799    5.538775
C     -1.696429   -3.090747    3.868727
C      1.620776    0.741392    6.633116
C      0.068350   -2.919190    5.581172
N     -0.536182    3.144358    5.114434
C      1.181100   -0.628042    6.854465
C     -3.420980    1.006547    3.111377
C      0.655468    1.757663    6.551092
C     -2.848495    2.160312    3.751147
C     -3.277862   -1.364012    3.766801
C     -2.537920   -2.228587    4.668091
C     -0.746786   -2.090498    6.353936
C     -0.177805   -0.919610    6.999765
C     -3.535014   -0.039956    4.116376
C     -1.462441    2.292086    5.781783
C     -0.742185    1.458612    6.701925
C     -2.611564    1.833475    5.151761
C     -2.082578   -1.741353    5.894291
C     -1.170819    0.142805    6.934261
C     -3.052820    0.478691    5.384745
C     -2.339916   -0.360954    6.259448

160
Iteration 25
H      5.782068    3.658281    3.079247
H      6.047364    1.654077    3.228068
H      6.231944   -0.731651    3.502816
H      7.164130   -2.883623    3.906501
H      5.880629   -4.967626    4.122518
H      3.602514   -5.324256    3.919527
H      1.382958   -6.315266    3.969758
H     -0.339163   -7.803233    4.227341
H     -2.754965   -7.391966    4.053503
H     -3.678256   -5.170778    3.693742
H     -5.235486   -3.331314    3.517670
H     -6.757077   -1.914519    3.382097
H     -6.813836    0.512796    3.496159
H     -7.275976    2.656736    3.800336
H     -6.077796    4.795247    3.724806
H     -3.749609    5.154540    3.418930
H     -1.528181    6.156012    3.330243
H      0.333435    7.676132    3.499890
H      2.735000    7.155180    3.478988
H      4.022662    5.324811    3.180566
C      6.460507    1.287568    4.162888
C      6.567875   -0.088733    4.311747
C      6.579384   -3.058176    4.808624
C      5.848380   -4.237091    4.929499
C      3.228603   -5.718143    4.861629
C      1.962072   -6.292005    4.889395
C     -0.852575   -7.297993    5.043948
C     -2.222448   -7.072144    4.948233
C     -4.377755   -5.005485    4.509626
C     -5.281333   -3.955932    4.405308
C     -6.801978   -1.440380    4.359743
C     -6.867677   -0.053261    4.422885
C     -6.648904    2.941466    4.643322
C     -5.972507    4.157369    4.601252
C     -3.381820    5.684853    4.294620
C     -2.112970    6.253612    4.240859
C      0.782592    7.196268    4.368453
C      2.144454    6.895892    4.356002
C      4.519842    5.037217    4.104511
C      5.509302    4.061089    4.051019
C      6.905176   -0.658461    5.548522
C      6.522288   -2.064850    5.802670
C      5.025826   -4.468460    6.047637
C      3.938382   -5.472727    6.049871
C      1.354227   -6.655120    6.102250
C     -0.114814   -6.829065    6.147307
C     -2.911601   -6.371369    5.953641
C     -4.208836   -5.699390    5.716947
C     -6.090872   -3.579979    5.491335
C     -6.668611   -2.216022    5.526043
C     -6.853792    0.623197    5.654894
C     -6.484747    2.054459    5.723315
C     -5.123655    4.551503    5.650082
C     -4.085082    5.595211    5.504561
C     -1.503338    6.754414    5.402236
C     -0.026558    6.842513    5.461166
C      2.751455    6.222738    5.431907
C      4.065785    5.547878    5.333138
C      6.057637    3.511202    5.225638
C      6.678251    2.162543    5.240447
C      5.821897   -2.365392    6.983500
C      5.087197   -3.538844    7.101610
C      3.406235   -6.001914    7.240871
C      2.143198   -6.584105    7.266271
C     -0.835159   -6.270429    7.217945
C     -2.204434   -6.051668    7.125701
C     -5.143285   -5.451107    6.739560
C     -6.076061   -4.424802    6.620656
C     -6.840114   -1.548103    6.754156
C     -6.950904   -0.165514    6.816003
C     -5.740320    2.513702    6.825966
C     -5.081920    3.734256    6.792679
C     -3.564125    6.291223    6.612655
C     -2.296389    6.860063    6.561818
C      0.609441    6.290920    6.588940
C      1.960921    5.983672    6.572346
C      4.783975    5.169921    6.482922
C      5.741450    4.165247    6.432693
C      7.229635    1.596232    6.409877
C      7.331645    0.216555    6.564776
H      4.453171   -3.677268    7.974507
H      3.968158   -5.910916    8.169186
H      1.738653   -6.935717    8.214178
H     -0.299141   -5.887783    8.083799
H     -2.706786   -5.499840    7.917889
H     -5.099845   -6.027538    7.662792
H     -6.754728   -4.238203    7.450814
H     -6.789282   -2.105378    7.686492
H     -7.030667    0.311492    7.790756
H     -5.570667    1.854710    7.673370
H     -4.421936    4.000361    7.615627
H     -4.127046    6.319275    7.544518
H     -1.884439    7.334114    7.451334
H      0.009207    5.983679    7.442192
H      2.382688    5.446494    7.417627
H      4.535126    5.610808    7.446060
H      6.172549    3.819950    7.368752
H      7.518954    2.233438    7.242799
H      7.686544   -0.187604    7.511831
H      5.749068   -1.613361    7.766677
C      2.255133    0.353615    0.929722
C      2.973145   -0.473284    1.803274
C      1.075239   -0.162382    0.257141
C      2.009395    1.733913    1.275885
C      2.541821   -1.836447    2.032805
C      0.660702   -1.473928    0.481999
C      1.409922   -2.332182    1.384924
C      3.458469    0.053857    3.064196
C      0.092704    0.905340    0.192528
C      0.671085    2.077069    0.829091
C      2.489412    2.246267    2.492426
C      3.224603    1.385216    3.405243
C      2.777624   -2.156887    3.433590
C     -0.749743   -1.773456    0.648316
C      3.351038   -0.990400    4.070197
C     -1.262948    0.617924    0.351729
C      0.464648   -3.160905    2.106924
C     -0.138392    2.911793    1.598983
C     -1.694096   -0.749828    0.584063
C      1.656115    3.105713    3.287029
C     -0.868700   -2.814981    1.655448
C      1.865424   -2.951810    4.126207
C      2.861557    1.728567    4.767349
C      0.688773   -3.465234    3.453909
C      0.361752    3.420632    2.870918
C      3.007513   -0.662508    5.382092
C     -2.102770    1.488107    1.156881
C     -1.542577    2.611881    1.766181
C      1.874006    2.778712    4.690610
C      2.757628    0.719807    5.738588
C     -2.799410   -0.717992    1.527240
C     -1.928161   -2.782780    2.563080
C      1.499307   -2.616922    5.490146
C      2.057494   -1.494888    6.102562
C     -3.055860    0.660640    1.875143
C     -0.410045   -3.441368    4.396912
C     -0.726986    3.427250    3.797579
C     -2.911081   -1.719509    2.499612
C     -1.899400    2.930815    3.139204
C      0.800055    2.764767    5.569176
C     -1.691519   -3.098766    3.962723
C      1.657269    0.745118    6.668593
C      0.088248   -2.919645    5.658149
N     -0.507489    3.143281    5.153291
C      1.216475   -0.621694    6.902751
C     -3.414912    0.996526    3.191053
C      0.693653    1.762404    6.587785
C     -2.834829    2.153754    3.817650
C     -3.271128   -1.369871    3.861674
C     -2.525704   -2.230339    4.762933
C     -0.718696   -2.083501    6.431645
C     -0.141634   -0.909068    7.062974
C     -3.522277   -0.042668    4.203910
C     -1.429502    2.296535    5.833818
C     -0.703180    1.467687    6.752618
C     -2.585459    1.836562    5.217720
C     -2.058300   -1.735618    5.980966
C     -1.132715    0.154568    6.998523
C     -3.028235    0.483888    5.464359
C     -2.309550   -0.351780    6.338602

160
Iteration 26
H      5.776612    3.649044    3.054195
H      6.079142    1.658155    3.195382
H      6.270924   -0.731579    3.466674
H      7.191775   -2.887160    3.881983
H      5.908787   -4.970933    4.091343
H      3.650462   -5.359901    3.876015
H      1.430188   -6.343354    3.912492
H     -0.328268   -7.787920    4.171903
H     -2.740286   -7.364310    3.989006
H     -3.690212   -5.145829    3.618988
H     -5.261864   -3.319897    3.451297
H     -6.763764   -1.880050    3.330208
H     -6.828578    0.543815    3.459304
H     -7.306794    2.685364    3.772760
H     -6.117878    4.828144    3.709868
H     -3.769188    5.154054    3.394922
H     -1.539992    6.140326    3.303711
H      0.317641    7.644033    3.460259
H      2.718716    7.130962    3.437083
H      4.021695    5.315602    3.148298
C      6.478314    1.288540    4.134949
C      6.589911   -0.088665    4.283446
C      6.603145   -3.061694    4.781554
C      5.872219   -4.241363    4.899105
C      3.264956   -5.737812    4.819728
C      1.995397   -6.306315    4.840373
C     -0.840108   -7.274929    4.984920
C     -2.208648   -7.040288    4.882855
C     -4.382250   -4.980945    4.442035
C     -5.295796   -3.938594    4.343356
C     -6.813468   -1.414012    4.311558
C     -6.886056   -0.027478    4.382667
C     -6.679321    2.965779    4.616963
C     -6.010444    4.186708    4.583594
C     -3.397888    5.684100    4.268551
C     -2.123264    6.240820    4.215672
C      0.769701    7.173915    4.332801
C      2.132446    6.878725    4.319123
C      4.516272    5.031863    4.074527
C      5.505334    4.054618    4.024824
C      6.916793   -0.658650    5.523599
C      6.539912   -2.068215    5.775134
C      5.047637   -4.474989    6.015112
C      3.960939   -5.479687    6.012303
C      1.369092   -6.644817    6.050004
C     -0.102401   -6.800896    6.085742
C     -2.898473   -6.336327    5.886196
C     -4.199270   -5.669074    5.651169
C     -6.096101   -3.560854    5.435759
C     -6.679733   -2.197073    5.473611
C     -6.879129    0.642332    5.618717
C     -6.518034    2.076022    5.696635
C     -5.151434    4.571283    5.628521
C     -4.103753    5.605615    5.478976
C     -1.511484    6.744769    5.374301
C     -0.035186    6.829723    5.431604
C      2.743772    6.215511    5.398261
C      4.060884    5.545202    5.301349
C      6.057090    3.510496    5.200670
C      6.679519    2.162206    5.217405
C      5.837444   -2.370318    6.954234
C      5.103525   -3.544615    7.069027
C      3.414437   -5.995707    7.203202
C      2.146614   -6.567478    7.221826
C     -0.821984   -6.230195    7.150564
C     -2.190731   -6.007548    7.055246
C     -5.127408   -5.422964    6.679975
C     -6.067101   -4.402172    6.566582
C     -6.859067   -1.536771    6.704525
C     -6.975824   -0.154336    6.774275
C     -5.771926    2.532001    6.798752
C     -5.111089    3.751956    6.768982
C     -3.577445    6.302864    6.583902
C     -2.305954    6.863439    6.531427
C      0.605895    6.291085    6.563030
C      1.958463    5.988303    6.545081
C      4.778499    5.170046    6.452510
C      5.738557    4.168057    6.405082
C      7.219854    1.596191    6.391249
C      7.327046    0.217411    6.545191
H      4.465850   -3.681197    7.939498
H      3.965770   -5.898599    8.137250
H      1.732218   -6.908284    8.169542
H     -0.286578   -5.838105    8.012654
H     -2.692227   -5.450411    7.844360
H     -5.072353   -5.996184    7.604705
H     -6.738195   -4.216050    7.403110
H     -6.805909   -2.097185    7.634954
H     -7.065051    0.315385    7.751782
H     -5.604626    1.872746    7.646553
H     -4.445898    4.010123    7.590385
H     -4.141734    6.342257    7.514787
H     -1.890595    7.334410    7.421323
H      0.010068    5.995372    7.423744
H      2.383904    5.456250    7.392100
H      4.528347    5.612991    7.414582
H      6.173791    3.831682    7.342704
H      7.495091    2.232954    7.229366
H      7.675496   -0.186598    7.494801
H      5.758980   -1.618784    7.737297
C      2.239932    0.322679    0.976585
C      2.962923   -0.499816    1.849783
C      1.054888   -0.196235    0.315082
C      1.997527    1.704874    1.316484
C      2.532273   -1.861655    2.090062
C      0.640841   -1.506193    0.550095
C      1.395271   -2.359922    1.452792
C      3.457709    0.034461    3.104233
C      0.072933    0.871996    0.250931
C      0.656813    2.046659    0.877132
C      2.484957    2.223533    2.527578
C      3.225927    1.367471    3.439315
C      2.776557   -2.174206    3.490900
C     -0.768725   -1.803534    0.727592
C      3.354851   -1.004175    4.116280
C     -1.281810    0.586706    0.420523
C      0.453822   -3.184134    2.185689
C     -0.146757    2.886385    1.647932
C     -1.712448   -0.779454    0.663285
C      1.658832    3.089254    3.322481
C     -0.882145   -2.839260    1.741258
C      1.868066   -2.964664    4.194305
C      2.874228    1.720448    4.802512
C      0.685949   -3.480241    3.532763
C      0.361394    3.402942    2.913925
C      3.018245   -0.668763    5.426762
C     -2.115342    1.462064    1.226296
C     -1.549857    2.588656    1.825992
C      1.885876    2.770451    4.726128
C      2.774420    0.715766    5.779466
C     -2.811385   -0.741300    1.613499
C     -1.935378   -2.800933    2.655796
C      1.509889   -2.621316    5.558040
C      2.072152   -1.496297    6.160563
C     -3.064466    0.639634    1.954838
C     -0.406809   -3.450209    4.482981
C     -0.721732    3.416406    3.846964
C     -2.917645   -1.737090    2.592032
C     -1.897881    2.915006    3.199321
C      0.817704    2.762788    5.611559
C     -1.690598   -3.109789    4.055560
C      1.679759    0.747130    6.716453
C      0.099896   -2.920965    5.737210
N     -0.492851    3.141150    5.202770
C      1.237904   -0.617762    6.960199
C     -3.413435    0.982392    3.271113
C      0.716841    1.764803    6.634699
C     -2.829065    2.142403    3.887452
C     -3.269518   -1.379728    3.953979
C     -2.520338   -2.237115    4.855413
C     -0.700823   -2.079596    6.510486
C     -0.118840   -0.902265    7.130956
C     -3.515169   -0.050414    4.290033
C     -1.410118    2.295921    5.892193
C     -0.679080    1.471749    6.809611
C     -2.570267    1.833482    5.287046
C     -2.042695   -1.733893    6.065815
C     -1.108459    0.160969    7.066273
C     -3.013056    0.482923    5.544274
C     -2.290154   -0.348342    6.417856

160
Iteration 27
H      5.759047    3.636916    3.033903
H      6.108599    1.657574    3.170401
H      6.312441   -0.734280    3.438262
H      7.223248   -2.888490    3.863297
H      5.948716   -4.977363    4.067040
H      3.693041   -5.382788    3.829431
H      1.469983   -6.359235    3.850886
H     -0.319563   -7.761843    4.100593
H     -2.731189   -7.331839    3.921804
H     -3.700063   -5.117469    3.549473
H     -5.288033   -3.307253    3.389558
H     -6.766077   -1.858082    3.279272
H     -6.836081    0.563627    3.413340
H     -7.325641    2.708415    3.733699
H     -6.126917    4.845099    3.668521
H     -3.773994    5.155466    3.364412
H     -1.539429    6.135091    3.278218
H      0.310172    7.639382    3.429638
H      2.708272    7.123009    3.403806
H      4.009825    5.307041    3.123057
C      6.493228    1.286289    4.114387
C      6.612785   -0.090550    4.261817
C      6.628568   -3.064014    4.758715
C      5.903002   -4.247420    4.873853
C      3.298141   -5.753236    4.772278
C      2.025240   -6.316005    4.784257
C     -0.828149   -7.246864    4.914333
C     -2.196876   -7.009383    4.814628
C     -4.384293   -4.954195    4.378786
C     -5.308392   -3.920881    4.285238
C     -6.819402   -1.395199    4.262087
C     -6.895966   -0.008902    4.335720
C     -6.698333    2.986916    4.578633
C     -6.022277    4.203962    4.542857
C     -3.403318    5.688440    4.235827
C     -2.125880    6.238958    4.188070
C      0.762846    7.176190    4.305548
C      2.124781    6.877466    4.289621
C      4.506071    5.027934    4.050215
C      5.492613    4.047121    4.003694
C      6.929252   -0.659951    5.505030
C      6.558407   -2.072085    5.753114
C      5.067797   -4.481408    5.981960
C      3.982186   -5.488284    5.969584
C      1.384928   -6.642014    5.989520
C     -0.088774   -6.782469    6.017992
C     -2.881604   -6.299700    5.817163
C     -4.185999   -5.635961    5.589097
C     -6.098582   -3.542260    5.384317
C     -6.687065   -2.180247    5.422727
C     -6.892624    0.659032    5.573174
C     -6.534334    2.093814    5.655887
C     -5.168730    4.590012    5.592288
C     -4.116033    5.619660    5.443506
C     -1.517404    6.748194    5.346649
C     -0.041263    6.836395    5.406992
C      2.738135    6.221430    5.372460
C      4.053848    5.547526    5.275545
C      6.050079    3.508551    5.180264
C      6.675932    2.160389    5.200504
C      5.848721   -2.376332    6.927588
C      5.116112   -3.552044    7.036953
C      3.423468   -5.998453    7.157866
C      2.152750   -6.563565    7.167964
C     -0.804556   -6.203473    7.080736
C     -2.171774   -5.971531    6.985007
C     -5.105966   -5.392655    6.625243
C     -6.053075   -4.378032    6.518159
C     -6.869762   -1.522642    6.654236
C     -6.990065   -0.140477    6.726449
C     -5.794490    2.550928    6.760972
C     -5.132996    3.771305    6.733256
C     -3.591002    6.318410    6.547741
C     -2.316811    6.873386    6.499343
C      0.602775    6.311033    6.542327
C      1.955654    6.007799    6.523530
C      4.772990    5.174673    6.426490
C      5.733548    4.172592    6.381607
C      7.206403    1.595924    6.379108
C      7.322170    0.217885    6.531894
H      4.471292   -3.687025    7.902357
H      3.966400   -5.900510    8.096626
H      1.729486   -6.898643    8.113723
H     -0.267777   -5.814685    7.943409
H     -2.669339   -5.409500    7.772974
H     -5.036445   -5.961821    7.551538
H     -6.716838   -4.193034    7.360676
H     -6.814266   -2.082721    7.584623
H     -7.082944    0.326233    7.705055
H     -5.625183    1.890989    7.607895
H     -4.472388    4.029113    7.558359
H     -4.160782    6.366854    7.474855
H     -1.906118    7.348769    7.389172
H      0.008858    6.019413    7.405948
H      2.382802    5.484310    7.375152
H      4.527971    5.624101    7.386925
H      6.169443    3.841709    7.320960
H      7.467719    2.232742    7.221590
H      7.661529   -0.185660    7.485047
H      5.762507   -1.625954    7.710809
C      2.212175    0.287915    1.017886
C      2.942481   -0.529737    1.889221
C      1.020334   -0.234044    0.370714
C      1.973937    1.672094    1.351419
C      2.513652   -1.889771    2.142087
C      0.607779   -1.542161    0.617908
C      1.370231   -2.390836    1.518706
C      3.449299    0.012265    3.135561
C      0.038603    0.834588    0.309458
C      0.629500    2.012504    0.922980
C      2.471797    2.197657    2.555339
C      3.221058    1.346963    3.464417
C      2.770611   -2.193395    3.542583
C     -0.800320   -1.837052    0.810791
C      3.355512   -1.019994    4.154988
C     -1.314652    0.551566    0.493641
C      0.435062   -3.209584    2.265712
C     -0.165717    2.857497    1.696615
C     -1.743905   -0.812721    0.748827
C      1.655021    3.069355    3.352618
C     -0.904845   -2.866245    1.831811
C      1.868639   -2.978651    4.259438
C      2.883250    1.709351    4.829775
C      0.679479   -3.496799    3.612265
C      0.354063    3.381470    2.954953
C      3.030245   -0.675694    5.465794
C     -2.139866    1.432620    1.301753
C     -1.567399    2.562332    1.889307
C      1.895214    2.759331    4.755688
C      2.791829    0.710928    5.813604
C     -2.833811   -0.767838    1.709285
C     -1.949003   -2.821234    2.756162
C      1.523702   -2.626802    5.624287
C      2.091444   -1.498039    6.214909
C     -3.082910    0.615571    2.044022
C     -0.404087   -3.460614    4.572393
C     -0.720302    3.401915    3.897923
C     -2.931166   -1.757116    2.695109
C     -1.902725    2.897233    3.263774
C      0.835702    2.758526    5.651046
C     -1.691598   -3.122603    4.155283
C      1.706097    0.748668    6.760712
C      0.114884   -2.923369    5.817836
N     -0.479012    3.136756    5.253519
C      1.265396   -0.613917    7.016849
C     -3.418909    0.966000    3.361436
C      0.743266    1.766548    6.680420
C     -2.828064    2.129430    3.964914
C     -3.271454   -1.391855    4.057914
C     -2.514398   -2.245444    4.957686
C     -0.677898   -2.077087    6.593936
C     -0.089802   -0.896310    7.201731
C     -3.512235   -0.060129    4.387811
C     -1.389981    2.295159    5.954786
C     -0.651348    1.475407    6.869931
C     -2.556268    1.829882    5.364012
C     -2.023632   -1.733855    6.159054
C     -1.079349    0.166802    7.139464
C     -2.997354    0.480889    5.633934
C     -2.267269   -0.345986    6.505550

160
Iteration 28
H      5.734431    3.613752    3.005306
H      6.123325    1.646489    3.141463
H      6.340858   -0.742105    3.411284
H      7.246670   -2.893080    3.845975
H      5.971161   -4.982343    4.040526
H      3.724820   -5.397838    3.789954
H      1.499231   -6.370955    3.796491
H     -0.308557   -7.743270    4.033176
H     -2.716265   -7.286989    3.845836
H     -3.705762   -5.097425    3.486722
H     -5.310854   -3.304303    3.331614
H     -6.773710   -1.851200    3.231897
H     -6.841572    0.570529    3.365523
H     -7.316900    2.715242    3.681722
H     -6.121341    4.854526    3.623774
H     -3.766804    5.164470    3.327825
H     -1.532640    6.144079    3.248555
H      0.307882    7.632687    3.390933
H      2.702356    7.111966    3.363248
H      3.989286    5.285325    3.091469
C      6.498691    1.277676    4.089634
C      6.627300   -0.097121    4.238553
C      6.647178   -3.069989    4.738003
C      5.919994   -4.252664    4.847248
C      3.322618   -5.767044    4.730580
C      2.048140   -6.326496    4.733565
C     -0.816489   -7.230552    4.848608
C     -2.181606   -6.974913    4.742092
C     -4.385491   -4.937541    4.319814
C     -5.319988   -3.913486    4.229880
C     -6.825770   -1.388286    4.214950
C     -6.900413   -0.001475    4.288422
C     -6.692853    2.993554    4.529202
C     -6.020031    4.212674    4.497946
C     -3.397856    5.697438    4.199628
C     -2.121473    6.249115    4.156904
C      0.761189    7.177595    4.270645
C      2.122013    6.876274    4.253802
C      4.491284    5.014281    4.018062
C      5.475612    4.031901    3.974203
C      6.936624   -0.664936    5.484160
C      6.567965   -2.077406    5.730907
C      5.081623   -4.490504    5.952224
C      3.997622   -5.499566    5.932281
C      1.397942   -6.646761    5.935349
C     -0.077231   -6.777213    5.956513
C     -2.865788   -6.273834    5.750650
C     -4.173707   -5.614204    5.530641
C     -6.101017   -3.533577    5.335221
C     -6.692371   -2.173086    5.375241
C     -6.896000    0.667172    5.525605
C     -6.536448    2.101745    5.608914
C     -5.168044    4.597235    5.549476
C     -4.114268    5.627161    5.405267
C     -1.516652    6.760258    5.316896
C     -0.040964    6.851823    5.378917
C      2.737676    6.228705    5.341349
C      4.047666    5.545468    5.241851
C      6.039628    3.501014    5.151337
C      6.667990    2.154223    5.176434
C      5.853695   -2.384187    6.902134
C      5.124166   -3.562224    7.007992
C      3.429405   -6.006432    7.117486
C      2.157457   -6.568181    7.119285
C     -0.791540   -6.197752    7.019785
C     -2.156518   -5.955817    6.921680
C     -5.087248   -5.374422    6.572528
C     -6.041590   -4.365979    6.470864
C     -6.870250   -1.514427    6.606895
C     -6.991643   -0.132377    6.678973
C     -5.801359    2.559152    6.716810
C     -5.138109    3.779148    6.691183
C     -3.592993    6.324860    6.511568
C     -2.319080    6.880943    6.467732
C      0.605957    6.339117    6.516942
C      1.958339    6.031195    6.496368
C      4.773907    5.180810    6.390576
C      5.731145    4.175247    6.348865
C      7.191956    1.593221    6.359488
C      7.315074    0.216010    6.513738
H      4.478184   -3.699818    7.872266
H      3.965443   -5.906825    8.060019
H      1.725610   -6.898730    8.062647
H     -0.254662   -5.817973    7.886247
H     -2.653476   -5.399033    7.713527
H     -5.008272   -5.943866    7.497873
H     -6.697525   -4.181007    7.319334
H     -6.816829   -2.073614    7.537796
H     -7.076824    0.334310    7.658392
H     -5.638494    1.901804    7.567141
H     -4.478464    4.034287    7.517768
H     -4.164319    6.368787    7.437892
H     -1.914849    7.359983    7.358527
H      0.015446    6.057953    7.386423
H      2.386327    5.518379    7.354062
H      4.533631    5.635257    7.349850
H      6.172999    3.853974    7.288750
H      7.441736    2.231308    7.204428
H      7.649468   -0.185479    7.469551
H      5.759479   -1.634068    7.684632
C      2.186017    0.270115    1.065809
C      2.923419   -0.542966    1.935511
C      0.989532   -0.255729    0.429819
C      1.949078    1.655583    1.394519
C      2.497839   -1.902146    2.197935
C      0.580197   -1.563052    0.686512
C      1.350249   -2.406936    1.585481
C      3.438682    0.005640    3.175546
C      0.006328    0.811769    0.371201
C      0.600782    1.993079    0.974854
C      2.454473    2.187081    2.592707
C      3.211812    1.341383    3.499835
C      2.765418   -2.198613    3.598144
C     -0.826189   -1.857938    0.891738
C      3.353938   -1.022043    4.200650
C     -1.345174    0.528456    0.567277
C      0.421224   -3.222466    2.343625
C     -0.189038    2.840957    1.750817
C     -1.771116   -0.834869    0.832118
C      1.643062    3.061595    3.392076
C     -0.922162   -2.882237    1.918280
C      1.869426   -2.981006    4.325250
C      2.883222    1.709529    4.866437
C      0.675704   -3.502747    3.689583
C      0.339236    3.370631    3.002922
C      3.038150   -0.671969    5.512315
C     -2.165266    1.412713    1.377253
C     -1.589341    2.545657    1.954903
C      1.894064    2.758009    4.794436
C      2.801034    0.716076    5.856397
C     -2.853665   -0.786518    1.800851
C     -1.958926   -2.833464    2.850568
C      1.535050   -2.623968    5.691391
C      2.105514   -1.491603    6.272895
C     -3.101850    0.598266    2.130555
C     -0.400644   -3.463675    4.657393
C     -0.727812    3.394074    3.954164
C     -2.942172   -1.770595    2.792417
C     -1.914704    2.886559    3.330434
C      0.841456    2.760759    5.697849
C     -1.691734   -3.129779    4.248987
C      1.722573    0.757099    6.811842
C      0.127378   -2.919828    5.895970
N     -0.477247    3.136752    5.309767
C      1.285127   -0.604205    7.077884
C     -3.428354    0.953778    3.448956
C      0.757707    1.773793    6.732992
C     -2.833868    2.120165    4.042115
C     -3.273857   -1.400405    4.156194
C     -2.509206   -2.250128    5.054428
C     -0.660032   -2.071687    6.675092
C     -0.068687   -0.887487    7.273496
C     -3.513307   -0.067409    4.481178
C     -1.381465    2.296979    6.020610
C     -0.635354    1.481865    6.934412
C     -2.551560    1.827725    5.441146
C     -2.009362   -1.731734    6.248326
C     -1.060273    0.174293    7.213740
C     -2.988672    0.479763    5.720472
C     -2.252039   -0.342715    6.590304

160
Iteration 29
H      5.719473    3.593137    2.982334
H      6.132810    1.628814    3.118200
H      6.369987   -0.756473    3.389616
H      7.262242   -2.906046    3.828388
H      5.990349   -4.998709    4.021845
H      3.738577   -5.398125    3.762178
H      1.511086   -6.374066    3.755574
H     -0.303498   -7.736575    3.977434
H     -2.713712   -7.276683    3.795953
H     -3.707177   -5.101099    3.442945
H     -5.329121   -3.319899    3.282666
H     -6.782823   -1.853280    3.189122
H     -6.847921    0.568277    3.319725
H     -7.305353    2.713272    3.633615
H     -6.107850    4.852351    3.570603
H     -3.755861    5.182669    3.276839
H     -1.524021    6.165101    3.207973
H      0.319045    7.630025    3.349297
H      2.709166    7.101408    3.326563
H      3.982921    5.271086    3.067064
C      6.503526    1.262963    4.069900
C      6.643833   -0.110201    4.220237
C      6.661817   -3.084292    4.719568
C      5.937628   -4.269085    4.828559
C      3.333437   -5.774863    4.698407
C      2.059055   -6.335199    4.693545
C     -0.811044   -7.229276    4.796370
C     -2.177018   -6.973065    4.693749
C     -4.386469   -4.939745    4.275416
C     -5.329551   -3.922437    4.184755
C     -6.828605   -1.389592    4.172001
C     -6.900471   -0.002305    4.244005
C     -6.681361    2.993486    4.480509
C     -6.006725    4.211614    4.445554
C     -3.387614    5.711547    4.152596
C     -2.113711    6.268686    4.115731
C      0.769469    7.180568    4.233221
C      2.128809    6.875342    4.219576
C      4.487178    5.003195    3.993028
C      5.465736    4.016032    3.951310
C      6.947382   -0.677903    5.467719
C      6.581869   -2.091810    5.713473
C      5.094088   -4.507737    5.930070
C      4.007480   -5.515881    5.902786
C      1.405697   -6.661676    5.892912
C     -0.071213   -6.791348    5.910533
C     -2.857734   -6.271372    5.704147
C     -4.165479   -5.608488    5.489467
C     -6.103559   -3.536030    5.293142
C     -6.692016   -2.173910    5.332768
C     -6.886115    0.668028    5.479898
C     -6.522944    2.101968    5.559905
C     -5.157726    4.600491    5.497991
C     -4.105506    5.632985    5.357219
C     -1.510904    6.775462    5.279274
C     -0.034991    6.869433    5.345823
C      2.742946    6.234235    5.313003
C      4.047911    5.542649    5.215175
C      6.030111    3.486908    5.129191
C      6.659610    2.141137    5.157985
C      5.866131   -2.402334    6.883154
C      5.136913   -3.581379    6.987099
C      3.435943   -6.029453    7.083456
C      2.163416   -6.590659    7.078709
C     -0.785255   -6.217642    6.977370
C     -2.148023   -5.966287    6.878460
C     -5.074730   -5.366938    6.534168
C     -6.032655   -4.361665    6.433371
C     -6.864914   -1.512843    6.564049
C     -6.978996   -0.130183    6.634767
C     -5.787186    2.560760    6.666718
C     -5.125394    3.781411    6.639211
C     -3.588510    6.327949    6.467125
C     -2.317348    6.890257    6.427734
C      0.611835    6.369062    6.488114
C      1.964033    6.056125    6.470296
C      4.772631    5.176506    6.363861
C      5.725601    4.166445    6.324766
C      7.178922    1.582854    6.344601
C      7.311291    0.206386    6.499610
H      4.489765   -3.719651    7.850491
H      3.970064   -5.934229    8.027563
H      1.728676   -6.926840    8.018616
H     -0.247952   -5.848787    7.848011
H     -2.642663   -5.411557    7.673018
H     -4.987989   -5.931824    7.461531
H     -6.683056   -4.173724    7.285339
H     -6.806257   -2.070132    7.495737
H     -7.062267    0.337356    7.613894
H     -5.621652    1.905074    7.517698
H     -4.467263    4.038275    7.466350
H     -4.163050    6.368597    7.391487
H     -1.916891    7.362830    7.323538
H      0.023499    6.101008    7.363073
H      2.387486    5.548180    7.333151
H      4.537923    5.635784    7.322216
H      6.166383    3.847264    7.265744
H      7.417226    2.221640    7.192138
H      7.640216   -0.192758    7.458282
H      5.770666   -1.654316    7.667514
C      2.154040    0.280519    1.106064
C      2.902139   -0.528037    1.971387
C      0.954411   -0.251619    0.480385
C      1.913744    1.665638    1.433908
C      2.484430   -1.888454    2.239550
C      0.553143   -1.560348    0.743088
C      1.334200   -2.399338    1.637291
C      3.424445    0.025290    3.206650
C     -0.034227    0.811362    0.427758
C      0.559641    1.996580    1.024573
C      2.425968    2.201365    2.627485
C      3.194867    1.360299    3.530616
C      2.764001   -2.180798    3.638461
C     -0.850336   -1.860737    0.960580
C      3.351868   -1.000918    4.234402
C     -1.383042    0.522356    0.635723
C      0.414639   -3.216784    2.404796
C     -0.227849    2.842671    1.805061
C     -1.800451   -0.842243    0.906777
C      1.616254    3.073325    3.431461
C     -0.933452   -2.883135    1.989978
C      1.876837   -2.965308    4.373662
C      2.872876    1.728490    4.898794
C      0.680632   -3.493019    3.749028
C      0.308032    3.376086    3.051807
C      3.044088   -0.649918    5.547698
C     -2.201280    1.404809    1.450197
C     -1.626048    2.541771    2.020465
C      1.879234    2.772534    4.832170
C      2.803048    0.737373    5.892161
C     -2.875285   -0.796918    1.884458
C     -1.962312   -2.836473    2.930952
C      1.551921   -2.607192    5.741557
C      2.120811   -1.471572    6.316996
C     -3.127944    0.587459    2.212904
C     -0.388030   -3.456363    4.725037
C     -0.751118    3.395824    4.011828
C     -2.950404   -1.778487    2.879367
C     -1.941608    2.883737    3.398243
C      0.833981    2.772584    5.744073
C     -1.683815   -3.130899    4.327838
C      1.732463    0.775596    6.855858
C      0.147043   -2.907970    5.957686
N     -0.490013    3.142654    5.366653
C      1.303615   -0.586182    7.128071
C     -3.446136    0.943211    3.533439
C      0.762614    1.788069    6.782624
C     -2.851452    2.113290    4.119079
C     -3.274219   -1.408633    4.245336
C     -2.498324   -2.253495    5.139161
C     -0.637435   -2.063449    6.742219
C     -0.047064   -0.875660    7.334282
C     -3.518103   -0.077007    4.568637
C     -1.384016    2.300019    6.085885
C     -0.627242    1.490122    6.995941
C     -2.556655    1.824302    5.517066
C     -1.991702   -1.729512    6.325562
C     -1.044328    0.181496    7.280829
C     -2.984652    0.475249    5.801966
C     -2.238253   -0.341898    6.666658

160
Iteration 30
H      5.687310    3.581386    2.943173
H      6.127337    1.630831    3.069433
H      6.362534   -0.753876    3.334872
H      7.239813   -2.906876    3.775681
H      5.972155   -5.001632    3.973435
H      3.731391   -5.401338    3.727705
H      1.502755   -6.380738    3.722207
H     -0.291571   -7.735806    3.936074
H     -2.698155   -7.263934    3.739727
H     -3.689417   -5.087686    3.376681
H     -5.307465   -3.312802    3.208888
H     -6.755504   -1.841713    3.120868
H     -6.820197    0.579470    3.256620
H     -7.270728    2.710600    3.563556
H     -6.079451    4.854339    3.511301
H     -3.744587    5.182245    3.236380
H     -1.517141    6.170852    3.174219
H      0.322087    7.650481    3.321649
H      2.711102    7.111706    3.300840
H      3.955615    5.265057    3.038756
C      6.495884    1.263110    4.022283
C      6.635121   -0.110660    4.169063
C      6.643768   -3.086942    4.669346
C      5.922153   -4.271883    4.780244
C      3.326880   -5.780952    4.662237
C      2.055372   -6.343810    4.658057
C     -0.803257   -7.228534    4.752379
C     -2.165702   -6.965980    4.641806
C     -4.368278   -4.928969    4.211619
C     -5.309298   -3.912573    4.115846
C     -6.804917   -1.378784    4.104084
C     -6.875051    0.007066    4.178847
C     -6.657570    2.995431    4.416638
C     -5.987641    4.214481    4.387835
C     -3.380077    5.715967    4.112825
C     -2.109639    6.280067    4.078646
C      0.770563    7.196364    4.204052
C      2.127860    6.885847    4.191886
C      4.466878    4.996255    3.960197
C      5.441763    4.007175    3.912983
C      6.932616   -0.682503    5.416731
C      6.565127   -2.094158    5.663016
C      5.086051   -4.513539    5.886510
C      4.003930   -5.524298    5.865254
C      1.405675   -6.669132    5.859031
C     -0.069628   -6.795198    5.871492
C     -2.850263   -6.266564    5.650205
C     -4.151344   -5.598687    5.427107
C     -6.085167   -3.524104    5.222598
C     -6.671696   -2.163791    5.264049
C     -6.868357    0.674253    5.415791
C     -6.507874    2.106710    5.497908
C     -5.150737    4.605083    5.447614
C     -4.101348    5.638756    5.314212
C     -1.512249    6.788454    5.244147
C     -0.036575    6.883822    5.314469
C      2.737576    6.238646    5.284514
C      4.037744    5.540480    5.183885
C      6.014415    3.481073    5.087749
C      6.646438    2.137644    5.113841
C      5.854503   -2.406252    6.835135
C      5.129477   -3.586853    6.942838
C      3.436362   -6.038917    7.046960
C      2.164615   -6.600939    7.043801
C     -0.787813   -6.225009    6.937654
C     -2.148010   -5.969774    6.831179
C     -5.065021   -5.356607    6.467707
C     -6.019361   -4.350020    6.363112
C     -6.852561   -1.506421    6.496193
C     -6.966695   -0.125032    6.569264
C     -5.785648    2.566998    6.613294
C     -5.127028    3.788051    6.590411
C     -3.591934    6.336144    6.426060
C     -2.322588    6.902704    6.390169
C      0.606458    6.379806    6.457145
C      1.957820    6.062279    6.441010
C      4.766204    5.172532    6.329284
C      5.717945    4.161405    6.285196
C      7.164415    1.575763    6.299695
C      7.296279    0.199225    6.450985
H      4.485823   -3.727935    7.808220
H      3.974126   -5.943863    7.988986
H      1.730207   -6.939272    7.982998
H     -0.253484   -5.860442    7.811685
H     -2.646286   -5.415526    7.623762
H     -4.983152   -5.921450    7.395370
H     -6.673406   -4.162015    7.212182
H     -6.797273   -2.066762    7.426193
H     -7.059466    0.340955    7.548063
H     -5.626556    1.911544    7.465300
H     -4.478255    4.049758    7.423324
H     -4.170954    6.376286    7.347511
H     -1.925201    7.375574    7.287004
H      0.016099    6.110339    7.330028
H      2.376693    5.548788    7.302688
H      4.540929    5.635651    7.287969
H      6.163932    3.841938    7.223260
H      7.401764    2.211360    7.149584
H      7.621503   -0.202019    7.409889
H      5.760936   -1.658076    7.619515
C      2.129585    0.272499    1.166313
C      2.887709   -0.530372    2.028908
C      0.926577   -0.265509    0.552056
C      1.888196    1.658368    1.490525
C      2.475670   -1.890781    2.305440
C      0.531088   -1.574414    0.822892
C      1.321997   -2.407729    1.714085
C      3.418578    0.029160    3.257839
C     -0.065776    0.794275    0.503160
C      0.529282    1.983574    1.090536
C      2.409961    2.200487    2.676991
C      3.188912    1.365249    3.578143
C      2.768145   -2.176731    3.703497
C     -0.869983   -1.878281    1.052055
C      3.357998   -0.992873    4.290386
C     -1.412536    0.502209    0.722713
C      0.410673   -3.224832    2.491875
C     -0.254458    2.830813    1.873212
C     -1.824058   -0.862573    1.002130
C      1.603448    3.072722    3.483890
C     -0.942252   -2.897132    2.085794
C      1.888072   -2.960164    4.448690
C      2.875963    1.737209    4.946741
C      0.688240   -3.494337    3.835590
C      0.291259    3.370152    3.112893
C      3.061211   -0.637478    5.605738
C     -2.227383    1.385875    1.540080
C     -1.650689    2.527189    2.101004
C      1.879022    2.777879    4.883840
C      2.818264    0.751073    5.945606
C     -2.892134   -0.816995    1.987500
C     -1.964695   -2.849948    3.033687
C      1.574116   -2.597468    5.818266
C      2.145616   -1.458235    6.384803
C     -3.146383    0.568870    2.313053
C     -0.373561   -3.457243    4.819188
C     -0.759231    3.390151    4.081695
C     -2.956985   -1.795675    2.986297
C     -1.954681    2.873736    3.480165
C      0.841772    2.778735    5.804765
C     -1.675299   -3.138665    4.429209
C      1.755585    0.790379    6.917545
C      0.171060   -2.903177    6.048162
N     -0.486031    3.143166    5.435162
C      1.333004   -0.571634    7.199813
C     -3.454865    0.929635    3.635374
C      0.782102    1.799848    6.849014
C     -2.856796    2.104142    4.211292
C     -3.270557   -1.422680    4.353314
C     -2.485264   -2.261199    5.245039
C     -0.609370   -2.057053    6.838736
C     -0.015480   -0.864680    7.419505
C     -3.515761   -0.088633    4.674599
C     -1.371600    2.302242    6.166010
C     -0.604585    1.498928    7.075167
C     -2.548138    1.820731    5.608157
C     -1.968470   -1.728740    6.430499
C     -1.015687    0.190445    7.369806
C     -2.970094    0.471635    5.902962
C     -2.212830   -0.338267    6.767572

160
Iteration 31
H      5.690047    3.550273    2.931511
H      6.129505    1.599195    3.061631
H      6.391377   -0.781403    3.326483
H      7.261439   -2.921262    3.756410
H      5.982200   -5.010455    3.934657
H      3.731243   -5.381118    3.688653
H      1.497685   -6.352569    3.675008
H     -0.301346   -7.735972    3.889599
H     -2.708304   -7.262553    3.705489
H     -3.697986   -5.118776    3.365946
H     -5.323658   -3.345480    3.192145
H     -6.753833   -1.872183    3.099599
H     -6.814026    0.549923    3.209526
H     -7.237976    2.689504    3.492960
H     -6.054386    4.837532    3.433825
H     -3.723549    5.204945    3.167252
H     -1.499086    6.194753    3.117979
H      0.350556    7.660797    3.280872
H      2.734820    7.100616    3.270830
H      3.964215    5.241918    3.017964
C      6.502692    1.236312    4.013655
C      6.656262   -0.135414    4.159411
C      6.665444   -3.106546    4.648967
C      5.936634   -4.287567    4.747896
C      3.325652   -5.772282    4.618680
C      2.051259   -6.328995    4.610472
C     -0.810778   -7.237554    4.712744
C     -2.173423   -6.973123    4.608923
C     -4.376822   -4.953170    4.198635
C     -5.318764   -3.938188    4.101545
C     -6.799364   -1.399824    4.077280
C     -6.863525   -0.012642    4.138125
C     -6.632374    2.982717    4.348472
C     -5.966714    4.204647    4.315823
C     -3.365796    5.734081    4.047480
C     -2.095902    6.301388    4.020309
C      0.791254    7.202590    4.165030
C      2.145129    6.879552    4.158790
C      4.470488    4.970788    3.941758
C      5.442275    3.978343    3.899346
C      6.951717   -0.706529    5.407365
C      6.587932   -2.119316    5.649222
C      5.099942   -4.535716    5.852943
C      4.009941   -5.536982    5.823379
C      1.404977   -6.674330    5.810549
C     -0.070785   -6.807222    5.829570
C     -2.858769   -6.293189    5.630760
C     -4.158151   -5.621011    5.414651
C     -6.087614   -3.540490    5.209297
C     -6.668697   -2.176854    5.243522
C     -6.852777    0.667688    5.368035
C     -6.490541    2.101798    5.437436
C     -5.136388    4.605482    5.376808
C     -4.088707    5.642850    5.247060
C     -1.501306    6.800539    5.190499
C     -0.025659    6.889228    5.268397
C      2.745770    6.230744    5.256003
C      4.039756    5.520838    5.162597
C      6.008665    3.452572    5.077102
C      6.645963    2.112190    5.105272
C      5.879296   -2.440907    6.819597
C      5.150267   -3.619821    6.918196
C      3.441857   -6.062226    6.999303
C      2.168877   -6.621316    6.992270
C     -0.788365   -6.259103    6.908661
C     -2.151161   -6.012023    6.813057
C     -5.069001   -5.373114    6.458094
C     -6.019636   -4.362350    6.353584
C     -6.842186   -1.505133    6.469431
C     -6.952711   -0.122037    6.528888
C     -5.777814    2.574081    6.554920
C     -5.121282    3.796001    6.526003
C     -3.583906    6.336571    6.364029
C     -2.314547    6.903315    6.335918
C      0.608706    6.386149    6.416290
C      1.958445    6.060985    6.408120
C      4.759603    5.148599    6.312180
C      5.708025    4.134142    6.273162
C      7.167529    1.552874    6.291588
C      7.308740    0.177111    6.442706
H      4.507709   -3.767296    7.783256
H      3.984646   -5.984001    7.940039
H      1.735591   -6.969495    7.928480
H     -0.250980   -5.901981    7.784021
H     -2.647428   -5.469542    7.615203
H     -4.988360   -5.936317    7.386769
H     -6.669657   -4.169150    7.204661
H     -6.794770   -2.058008    7.404314
H     -7.037219    0.353401    7.503692
H     -5.621975    1.925779    7.412554
H     -4.478372    4.065210    7.360958
H     -4.163127    6.366708    7.285617
H     -1.924862    7.379794    7.234200
H      0.012062    6.110045    7.282674
H      2.369883    5.551951    7.275998
H      4.533054    5.613781    7.269610
H      6.147560    3.812784    7.213373
H      7.402771    2.189296    7.141293
H      7.633944   -0.221187    7.402768
H      5.786907   -1.698591    7.609663
C      2.094391    0.316848    1.206712
C      2.866525   -0.480774    2.062018
C      0.892308   -0.231156    0.600808
C      1.843218    1.700415    1.534554
C      2.468850   -1.845195    2.339792
C      0.510950   -1.544060    0.872896
C      1.315744   -2.371783    1.756629
C      3.400906    0.081609    3.287918
C     -0.109556    0.819641    0.560357
C      0.478558    2.013694    1.144950
C      2.369481    2.245503    2.717456
C      3.161335    1.415230    3.612196
C      2.774168   -2.131111    3.735272
C     -0.885124   -1.860289    1.112321
C      3.355711   -0.942229    4.319601
C     -1.451671    0.515380    0.789406
C      0.418110   -3.197836    2.540408
C     -0.307319    2.853180    1.933677
C     -1.848356   -0.853125    1.070812
C      1.560759    3.108902    3.531348
C     -0.940277   -2.880714    2.145662
C      1.906964   -2.924100    4.485787
C      2.854376    1.781042    4.983076
C      0.707890   -3.467340    3.881211
C      0.243247    3.395341    3.170097
C      3.067130   -0.591413    5.637510
C     -2.268692    1.390928    1.613119
C     -1.699017    2.537056    2.170895
C      1.848135    2.813571    4.928811
C      2.814356    0.794434    5.981219
C     -2.908589   -0.817459    2.064021
C     -1.954843   -2.841773    3.101891
C      1.599464   -2.564874    5.857257
C      2.165468   -1.421676    6.420886
C     -3.173530    0.565407    2.392004
C     -0.346492   -3.438494    4.872563
C     -0.799145    3.403017    4.146727
C     -2.955857   -1.796274    3.063074
C     -1.994659    2.877738    3.552859
C      0.817900    2.804141    5.857332
C     -1.653579   -3.131176    4.495069
C      1.758767    0.823142    6.961097
C      0.201198   -2.882608    6.096891
N     -0.515385    3.156737    5.497463
C      1.350484   -0.543495    7.243639
C     -3.475409    0.921557    3.716078
C      0.775070    1.824192    6.901738
C     -2.883913    2.099236    4.288632
C     -3.263154   -1.427560    4.433184
C     -2.465616   -2.261358    5.318774
C     -0.581463   -2.046467    6.892756
C      0.005724   -0.849800    7.472129
C     -3.518562   -0.097815    4.753713
C     -1.388206    2.307517    6.233144
C     -0.607352    1.509928    7.136212
C     -2.562528    1.815321    5.682248
C     -1.947188   -1.728917    6.495380
C     -1.004746    0.196683    7.430730
C     -2.970627    0.463379    5.976878
C     -2.202375   -0.341986    6.834482

160
Iteration 32
H      5.686262    3.559040    2.918566
H      6.135405    1.599582    3.040442
H      6.403681   -0.783969    3.300201
H      7.268843   -2.936523    3.736946
H      6.005161   -5.034098    3.922623
H      3.752937   -5.417835    3.667437
H      1.520939   -6.388434    3.644945
H     -0.299948   -7.736317    3.850817
H     -2.707372   -7.269165    3.675313
H     -3.717020   -5.130800    3.325578
H     -5.345339   -3.357600    3.151308
H     -6.755807   -1.849747    3.067546
H     -6.834917    0.570758    3.182735
H     -7.260763    2.711819    3.466155
H     -6.072728    4.856498    3.401862
H     -3.728976    5.226515    3.137263
H     -1.505336    6.213157    3.090179
H      0.346260    7.654643    3.249874
H      2.732605    7.100924    3.253368
H      3.962876    5.252075    3.005671
C      6.500540    1.233552    3.995271
C      6.656959   -0.140124    4.138953
C      6.670016   -3.119939    4.628065
C      5.951361   -4.307972    4.732411
C      3.342788   -5.804606    4.596709
C      2.066778   -6.359162    4.584656
C     -0.806381   -7.238051    4.676028
C     -2.171775   -6.978775    4.578158
C     -4.386854   -4.957684    4.164240
C     -5.329342   -3.939863    4.067803
C     -6.799096   -1.380904    4.047320
C     -6.877224    0.006421    4.110903
C     -6.656492    3.005802    4.322382
C     -5.986208    4.226666    4.286263
C     -3.374432    5.753562    4.018746
C     -2.101667    6.317287    3.994306
C      0.784825    7.204048    4.139202
C      2.140609    6.887092    4.141577
C      4.462893    4.975133    3.930572
C      5.435162    3.982235    3.887333
C      6.944646   -0.713845    5.387726
C      6.587761   -2.130382    5.626448
C      5.107690   -4.553937    5.833326
C      4.019640   -5.558972    5.803209
C      1.412176   -6.696968    5.782535
C     -0.064974   -6.822823    5.798556
C     -2.854256   -6.288968    5.596833
C     -4.155402   -5.615081    5.383373
C     -6.085254   -3.528923    5.179949
C     -6.664340   -2.161803    5.212296
C     -6.864381    0.686287    5.341956
C     -6.515033    2.125136    5.412931
C     -5.155026    4.629687    5.347225
C     -4.101339    5.663199    5.216830
C     -1.509106    6.818861    5.164099
C     -0.033679    6.907236    5.245252
C      2.737001    6.239021    5.241047
C      4.028858    5.521993    5.151394
C      5.991778    3.447014    5.065421
C      6.629796    2.106029    5.091568
C      5.876459   -2.452012    6.795426
C      5.150818   -3.633225    6.895201
C      3.445927   -6.080888    6.978413
C      2.171495   -6.638675    6.967626
C     -0.781868   -6.267189    6.874809
C     -2.144117   -6.011257    6.778588
C     -5.054199   -5.352540    6.434385
C     -6.003957   -4.340109    6.330959
C     -6.833070   -1.490159    6.439017
C     -6.951174   -0.107024    6.501245
C     -5.804508    2.602218    6.529950
C     -5.147798    3.824782    6.499872
C     -3.594967    6.356095    6.334419
C     -2.324782    6.921804    6.308212
C      0.598032    6.406605    6.396703
C      1.947125    6.077845    6.393191
C      4.745849    5.145550    6.301820
C      5.688829    4.126226    6.262464
C      7.140461    1.544160    6.281088
C      7.285077    0.168871    6.429506
H      4.506309   -3.779495    7.758953
H      3.982309   -5.997370    7.922365
H      1.733285   -6.979696    7.904297
H     -0.244849   -5.919780    7.754552
H     -2.635915   -5.463723    7.580125
H     -4.967817   -5.908645    7.366863
H     -6.641130   -4.135896    7.189230
H     -6.780710   -2.043473    7.373440
H     -7.029217    0.365791    7.478017
H     -5.655948    1.959212    7.393102
H     -4.505765    4.094315    7.335502
H     -4.175573    6.389494    7.255121
H     -1.935219    7.395975    7.207871
H      0.001012    6.147796    7.268334
H      2.356411    5.573472    7.264833
H      4.510793    5.601607    7.261633
H      6.125110    3.801303    7.203219
H      7.362605    2.178253    7.136292
H      7.607475   -0.229918    7.390362
H      5.777535   -1.707703    7.582834
C      2.083148    0.315031    1.231795
C      2.863496   -0.478864    2.083056
C      0.878809   -0.238074    0.634884
C      1.829590    1.698223    1.559471
C      2.471779   -1.844252    2.365380
C      0.503244   -1.551943    0.911288
C      1.316284   -2.375608    1.790786
C      3.404533    0.087111    3.304775
C     -0.126724    0.809305    0.599437
C      0.461408    2.006205    1.178571
C      2.361846    2.246375    2.738597
C      3.162571    1.419971    3.628977
C      2.786129   -2.127114    3.759195
C     -0.890197   -1.872690    1.160194
C      3.367808   -0.935530    4.337885
C     -1.466399    0.500648    0.837524
C      0.426148   -3.203782    2.581388
C     -0.322571    2.844228    1.971211
C     -1.856813   -0.868920    1.123352
C      1.555664    3.108965    3.556232
C     -0.935607   -2.892054    2.195173
C      1.926120   -2.922151    4.516276
C      2.862521    1.787375    5.000776
C      0.724727   -3.469701    3.920435
C      0.234037    3.390535    3.203679
C      3.084313   -0.584585    5.656958
C     -2.280856    1.374375    1.665250
C     -1.711456    2.523555    2.217993
C      1.852156    2.816628    4.951955
C      2.829611    0.801122    6.000659
C     -2.910398   -0.835635    2.123480
C     -1.943934   -2.855147    3.158077
C      1.625665   -2.562396    5.888426
C      2.190785   -1.416721    6.447516
C     -3.177355    0.546565    2.450970
C     -0.323321   -3.443522    4.918700
C     -0.802536    3.396181    4.186431
C     -2.947853   -1.813003    3.124110
C     -1.999468    2.864304    3.601426
C      0.827677    2.804618    5.887395
C     -1.633879   -3.142445    4.549506
C      1.781302    0.827514    6.987652
C      0.230615   -2.882789    6.138195
N     -0.509131    3.150823    5.535458
C      1.378892   -0.540163    7.273735
C     -3.469842    0.902583    3.776547
C      0.794616    1.825285    6.932833
C     -2.879457    2.082168    4.343752
C     -3.248000   -1.443289    4.495755
C     -2.442467   -2.272133    5.378278
C     -0.547695   -2.047887    6.937253
C      0.038321   -0.849651    7.511683
C     -3.502759   -0.115038    4.815238
C     -1.373852    2.298651    6.278004
C     -0.584729    1.506276    7.176393
C     -2.548555    1.801308    5.734919
C     -1.914674   -1.734620    6.549537
C     -0.975057    0.192823    7.475207
C     -2.950602    0.449168    6.033949
C     -2.173841   -0.350830    6.887541

160
Iteration 33
H      5.700242    3.560979    2.913104
H      6.147388    1.598833    3.026322
H      6.423701   -0.786621    3.263856
H      7.265251   -2.944933    3.686372
H      5.997319   -5.040180    3.862657
H      3.740039   -5.416396    3.622433
H      1.509641   -6.393208    3.606806
H     -0.303010   -7.744714    3.815714
H     -2.707174   -7.265118    3.645663
H     -3.707380   -5.136941    3.298475
H     -5.326632   -3.364064    3.112244
H     -6.705624   -1.855053    3.021651
H     -6.791511    0.562293    3.121193
H     -7.214551    2.685718    3.371866
H     -6.032625    4.830673    3.303370
H     -3.714685    5.217692    3.064092
H     -1.491802    6.206597    3.033320
H      0.368913    7.658683    3.211601
H      2.755563    7.100735    3.236563
H      3.987957    5.268879    2.997493
C      6.508024    1.224796    3.978987
C      6.669257   -0.150332    4.111295
C      6.672265   -3.134160    4.580143
C      5.951064   -4.321353    4.679269
C      3.337019   -5.811923    4.550874
C      2.061996   -6.369146    4.543542
C     -0.805852   -7.249421    4.644812
C     -2.169368   -6.980840    4.549097
C     -4.373926   -4.956956    4.137994
C     -5.310295   -3.936090    4.036219
C     -6.763641   -1.380669    3.997799
C     -6.845767    0.004438    4.052241
C     -6.629899    2.993062    4.236986
C     -5.963334    4.214061    4.198477
C     -3.365451    5.747005    3.949098
C     -2.092321    6.310579    3.933694
C      0.798799    7.207422    4.104771
C      2.154715    6.887411    4.118910
C      4.479083    4.981355    3.924495
C      5.442657    3.978252    3.882840
C      6.954544   -0.733020    5.356649
C      6.599044   -2.152589    5.586940
C      5.116275   -4.576454    5.784870
C      4.024947   -5.579161    5.753913
C      1.415777   -6.713879    5.743494
C     -0.060532   -6.839641    5.766700
C     -2.846503   -6.291505    5.572041
C     -4.142461   -5.607064    5.360834
C     -6.064833   -3.518461    5.146170
C     -6.642128   -2.152859    5.168193
C     -6.855075    0.691216    5.279398
C     -6.512988    2.130308    5.343814
C     -5.154995    4.632571    5.270114
C     -4.102630    5.664984    5.141301
C     -1.507118    6.813832    5.106895
C     -0.031637    6.906738    5.200855
C      2.739569    6.237640    5.223127
C      4.031318    5.516445    5.145031
C      5.988853    3.433014    5.062004
C      6.625578    2.089264    5.083126
C      5.897268   -2.483892    6.759419
C      5.171262   -3.665947    6.855411
C      3.459951   -6.111782    6.928881
C      2.183089   -6.664777    6.923663
C     -0.772592   -6.286660    6.846946
C     -2.133367   -6.022377    6.753625
C     -5.038606   -5.335772    6.411622
C     -5.984398   -4.320805    6.302955
C     -6.831574   -1.477238    6.388893
C     -6.954409   -0.094713    6.441866
C     -5.828288    2.624025    6.469358
C     -5.171453    3.846108    6.435226
C     -3.604399    6.363065    6.259614
C     -2.334081    6.927252    6.241913
C      0.589381    6.405793    6.358484
C      1.938704    6.078400    6.368474
C      4.731389    5.124063    6.300848
C      5.670616    4.100668    6.262125
C      7.133905    1.519984    6.269939
C      7.285596    0.144047    6.407068
H      4.533834   -3.818757    7.723179
H      4.001587   -6.033657    7.870214
H      1.752680   -7.015324    7.860346
H     -0.231960   -5.941555    7.725298
H     -2.621590   -5.479281    7.560200
H     -4.952033   -5.884825    7.348174
H     -6.619686   -4.108676    7.160544
H     -6.783078   -2.024778    7.326800
H     -7.055857    0.382758    7.414117
H     -5.700287    1.994988    7.345930
H     -4.548039    4.128826    7.280391
H     -4.196284    6.409824    7.172432
H     -1.948054    7.396917    7.145381
H     -0.015035    6.151834    7.226367
H      2.338364    5.569726    7.241976
H      4.485007    5.570091    7.262457
H      6.097197    3.767235    7.204386
H      7.347966    2.147822    7.131800
H      7.606709   -0.260340    7.365943
H      5.807148   -1.747367    7.554980
C      2.035055    0.339028    1.271002
C      2.831312   -0.450639    2.111446
C      0.826497   -0.220664    0.689195
C      1.777148    1.719974    1.602822
C      2.452113   -1.818042    2.397971
C      0.462652   -1.536693    0.969429
C      1.292247   -2.355699    1.838031
C      3.384253    0.117478    3.326808
C     -0.185936    0.820538    0.666985
C      0.402607    2.020200    1.239644
C      2.320562    2.269683    2.776059
C      3.137161    1.447607    3.655026
C      2.786196   -2.099566    3.787582
C     -0.925663   -1.865950    1.235324
C      3.368069   -0.905342    4.359789
C     -1.521051    0.504098    0.921329
C      0.417549   -3.189535    2.639223
C     -0.376352    2.853085    2.042534
C     -1.899473   -0.868161    1.211071
C      1.521072    3.126914    3.604255
C     -0.951127   -2.885981    2.270359
C      1.941719   -2.900454    4.554975
C      2.853998    1.812637    5.031812
C      0.735343   -3.454016    3.974163
C      0.192988    3.401482    3.268758
C      3.098911   -0.556123    5.683033
C     -2.330854    1.372838    1.759330
C     -1.760514    2.525481    2.306320
C      1.837361    2.835117    4.995585
C      2.839886    0.827155    6.030696
C     -2.941383   -0.842052    2.223990
C     -1.947477   -2.855928    3.245513
C      1.656741   -2.542361    5.930375
C      2.221822   -1.394048    6.483408
C     -3.213061    0.539375    2.555397
C     -0.299757   -3.434839    4.985653
C     -0.830648    3.400817    4.263998
C     -2.959166   -1.820321    3.224647
C     -2.033303    2.863617    3.693585
C      0.826694    2.817269    5.944882
C     -1.617067   -3.141905    4.632776
C      1.804241    0.846188    7.030661
C      0.266715   -2.871515    6.198741
N     -0.516284    3.156712    5.608107
C      1.414185   -0.523550    7.320655
C     -3.490677    0.892871    3.884846
C      0.811870    1.838043    6.989244
C     -2.898596    2.076788    4.445813
C     -3.246617   -1.455046    4.599812
C     -2.422869   -2.279910    5.473049
C     -0.507057   -2.041985    7.008980
C      0.078768   -0.840635    7.576864
C     -3.506090   -0.127039    4.922782
C     -1.366918    2.300244    6.361858
C     -0.562331    1.511618    7.250300
C     -2.547520    1.797381    5.833322
C     -1.881583   -1.738561    6.639357
C     -0.941132    0.195987    7.553931
C     -2.938445    0.441253    6.137912
C     -2.144514   -0.354567    6.982593

160
Iteration 34
H      5.707827    3.553914    2.889966
H      6.146881    1.603434    2.999734
H      6.411350   -0.779432    3.231107
H      7.242831   -2.937581    3.648056
H      5.971685   -5.031340    3.814504
H      3.719099   -5.408038    3.580555
H      1.491245   -6.389388    3.566949
H     -0.305420   -7.740266    3.768477
H     -2.706209   -7.256564    3.598095
H     -3.713692   -5.157413    3.258254
H     -5.323167   -3.377260    3.074115
H     -6.706102   -1.855398    2.988017
H     -6.796328    0.563964    3.083831
H     -7.215782    2.690076    3.330588
H     -6.026669    4.830662    3.254663
H     -3.709833    5.221009    3.024063
H     -1.489561    6.207383    2.991474
H      0.371588    7.660966    3.173618
H      2.756044    7.085710    3.197476
H      3.988611    5.255619    2.969090
C      6.504057    1.226858    3.953031
C      6.659348   -0.148366    4.081466
C      6.649743   -3.130229    4.541103
C      5.926446   -4.315799    4.634202
C      3.319280   -5.809521    4.508208
C      2.047085   -6.370323    4.502251
C     -0.810156   -7.256008    4.602978
C     -2.171041   -6.983002    4.506404
C     -4.375649   -4.972873    4.101438
C     -5.303969   -3.944926    3.999693
C     -6.760901   -1.379123    3.963625
C     -6.845333    0.006897    4.016359
C     -6.633654    2.999857    4.196518
C     -5.961228    4.218645    4.153231
C     -3.363457    5.751598    3.908202
C     -2.089868    6.315047    3.892121
C      0.800733    7.209542    4.067105
C      2.153348    6.876770    4.079637
C      4.477373    4.970301    3.896967
C      5.445262    3.972491    3.858242
C      6.935648   -0.735095    5.326219
C      6.574841   -2.152855    5.550668
C      5.097517   -4.577293    5.741699
C      4.010584   -5.582390    5.710654
C      1.407399   -6.724015    5.702711
C     -0.066874   -6.854005    5.727996
C     -2.851074   -6.309241    5.537376
C     -4.144112   -5.621646    5.325136
C     -6.051551   -3.517672    5.112149
C     -6.627866   -2.149874    5.134433
C     -6.853201    0.696068    5.243249
C     -6.517155    2.138440    5.304966
C     -5.160276    4.644640    5.228324
C     -4.103549    5.674047    5.098849
C     -1.507448    6.822373    5.063824
C     -0.031538    6.907932    5.160201
C      2.737030    6.233844    5.188062
C      4.028779    5.511484    5.114840
C      5.986529    3.429165    5.039275
C      6.621878    2.086597    5.060187
C      5.870851   -2.485858    6.721330
C      5.148403   -3.669291    6.814492
C      3.451744   -6.121539    6.885081
C      2.177808   -6.679772    6.880606
C     -0.781112   -6.322002    6.817243
C     -2.142033   -6.058662    6.725436
C     -5.038662   -5.344360    6.375833
C     -5.975589   -4.321460    6.268214
C     -6.814683   -1.472622    6.354676
C     -6.941783   -0.090246    6.406674
C     -5.839738    2.639144    6.432228
C     -5.181378    3.860462    6.395436
C     -3.609020    6.381297    6.213594
C     -2.337792    6.944113    6.196045
C      0.586601    6.410955    6.321769
C      1.935219    6.080984    6.334292
C      4.721443    5.115805    6.274119
C      5.661829    4.093929    6.238581
C      7.123459    1.512378    6.247582
C      7.270576    0.136116    6.380124
H      4.510593   -3.826887    7.681199
H      3.997629   -6.048639    7.824484
H      1.750891   -7.036609    7.816564
H     -0.241237   -5.983600    7.698615
H     -2.632202   -5.527357    7.538675
H     -4.953256   -5.890149    7.314438
H     -6.609479   -4.106220    7.125915
H     -6.755832   -2.018426    7.292956
H     -7.044866    0.386942    7.378890
H     -5.709876    2.011131    7.309244
H     -4.567022    4.150048    7.244937
H     -4.202417    6.432341    7.125259
H     -1.953003    7.420704    7.096458
H     -0.021322    6.156483    7.186995
H      2.333897    5.575065    7.209750
H      4.480716    5.571187    7.232707
H      6.081050    3.755161    7.182326
H      7.340888    2.137484    7.110691
H      7.582901   -0.272781    7.339999
H      5.781481   -1.751786    7.519176
C      2.030712    0.347378    1.323132
C      2.833292   -0.437046    2.162423
C      0.822896   -0.219202    0.746888
C      1.767811    1.728011    1.653112
C      2.461586   -1.805957    2.452621
C      0.465898   -1.536639    1.030670
C      1.302187   -2.350400    1.897856
C      3.387552    0.136226    3.374698
C     -0.194180    0.817388    0.726376
C      0.390861    2.020853    1.294709
C      2.312784    2.282620    2.823238
C      3.135944    1.466412    3.700612
C      2.802013   -2.083473    3.841625
C     -0.919794   -1.872028    1.302136
C      3.380299   -0.885096    4.409688
C     -1.526466    0.495034    0.986661
C      0.434125   -3.187629    2.703308
C     -0.388722    2.851521    2.099352
C     -1.897599   -0.878431    1.280078
C      1.512773    3.137967    3.653060
C     -0.937270   -2.890824    2.338868
C      1.964189   -2.888070    4.613482
C      2.858327    1.833352    5.077857
C      0.757933   -3.449047    4.037708
C      0.182382    3.405284    3.322421
C      3.117392   -0.535842    5.734759
C     -2.336413    1.361493    1.826163
C     -1.769595    2.517603    2.369005
C      1.835633    2.849845    5.043259
C      2.853631    0.848091    6.079145
C     -2.935296   -0.855217    2.297161
C     -1.930191   -2.863634    3.317842
C      1.682807   -2.529219    5.989451
C      2.246018   -1.376860    6.538034
C     -3.210919    0.525397    2.627221
C     -0.274209   -3.433086    5.052908
C     -0.837389    3.400994    4.321599
C     -2.945079   -1.831557    3.298992
C     -2.038451    2.856288    3.756721
C      0.828978    2.828643    5.997007
C     -1.594896   -3.145931    4.703581
C      1.821210    0.863514    7.083222
C      0.295020   -2.865567    6.263862
N     -0.516473    3.157880    5.663393
C      1.437382   -0.508385    7.376713
C     -3.482904    0.879803    3.957303
C      0.823377    1.850682    7.043409
C     -2.894083    2.064703    4.513993
C     -3.228619   -1.465077    4.674899
C     -2.401547   -2.286330    5.546580
C     -0.479734   -2.037265    7.075692
C      0.103864   -0.831581    7.639051
C     -3.490299   -0.136746    4.996749
C     -1.359741    2.299802    6.423146
C     -0.548366    1.517430    7.310285
C     -2.538587    1.790751    5.899933
C     -1.857892   -1.741321    6.711620
C     -0.920581    0.200448    7.617945
C     -2.923266    0.434728    6.208574
C     -2.123473   -0.356570    7.051996

160
Iteration 35
H      5.725014    3.567443    2.890774
H      6.149955    1.605426    2.993388
H      6.424131   -0.780344    3.209387
H      7.255818   -2.946381    3.623522
H      5.989090   -5.043351    3.782333
H      3.727268   -5.416699    3.543062
H      1.496559   -6.387973    3.527330
H     -0.314106   -7.745448    3.729296
H     -2.715172   -7.266560    3.574695
H     -3.727693   -5.180059    3.238667
H     -5.334858   -3.389248    3.055843
H     -6.685566   -1.864978    2.968924
H     -6.780273    0.552070    3.047225
H     -7.181849    2.670555    3.265573
H     -6.010158    4.817562    3.180271
H     -3.695875    5.232173    2.953830
H     -1.473559    6.209526    2.933783
H      0.395553    7.656769    3.124700
H      2.781844    7.090840    3.184067
H      4.011549    5.276192    2.964836
C      6.502493    1.222409    3.945903
C      6.664111   -0.153779    4.065805
C      6.661361   -3.142054    4.515027
C      5.940513   -4.330340    4.604142
C      3.326992   -5.820988    4.469418
C      2.051101   -6.374816    4.462802
C     -0.813489   -7.262931    4.567994
C     -2.176370   -6.994225    4.481166
C     -4.381997   -4.985067    4.085138
C     -5.306358   -3.951904    3.984285
C     -6.741783   -1.383013    3.941147
C     -6.827098    0.002663    3.983904
C     -6.608886    2.991230    4.133567
C     -5.948161    4.215774    4.085975
C     -3.355353    5.762582    3.840808
C     -2.079773    6.321678    3.830467
C      0.814068    7.210211    4.025719
C      2.168371    6.885107    4.059478
C      4.486173    4.977896    3.896299
C      5.450037    3.975883    3.859789
C      6.935857   -0.745996    5.309198
C      6.581006   -2.167060    5.526490
C      5.106953   -4.594549    5.707690
C      4.018560   -5.598450    5.672189
C      1.411858   -6.737391    5.661350
C     -0.063900   -6.865965    5.691574
C     -2.851245   -6.321232    5.516509
C     -4.143286   -5.628230    5.310669
C     -6.041029   -3.515045    5.101032
C     -6.614031   -2.146458    5.117123
C     -6.834911    0.700715    5.205309
C     -6.502087    2.144055    5.254332
C     -5.155403    4.655182    5.161623
C     -4.101327    5.686189    5.028546
C     -1.504522    6.835215    5.003773
C     -0.029566    6.919069    5.112380
C      2.735862    6.238618    5.173748
C      4.023754    5.508014    5.113283
C      5.973707    3.418315    5.042279
C      6.610739    2.076059    5.058490
C      5.874680   -2.504791    6.694523
C      5.153237   -3.688885    6.782300
C      3.458984   -6.141511    6.844473
C      2.184899   -6.700086    6.838056
C     -0.774538   -6.341276    6.786640
C     -2.136440   -6.077719    6.702509
C     -5.026214   -5.338188    6.367846
C     -5.959258   -4.311716    6.261483
C     -6.798271   -1.459747    6.332422
C     -6.926821   -0.076930    6.374167
C     -5.839454    2.661561    6.382357
C     -5.185449    3.884933    6.337682
C     -3.611765    6.396082    6.143352
C     -2.340764    6.957836    6.131254
C      0.575053    6.428313    6.284104
C      1.921276    6.092350    6.311969
C      4.699833    5.098245    6.277724
C      5.636698    4.073138    6.243755
C      7.108007    1.497009    6.245219
C      7.260232    0.120674    6.370226
H      4.514190   -3.849781    7.647498
H      4.006124   -6.076865    7.783790
H      1.759440   -7.060699    7.773251
H     -0.232316   -6.009553    7.669121
H     -2.619825   -5.544140    7.518331
H     -4.939574   -5.881218    7.307950
H     -6.583704   -4.087501    7.123786
H     -6.749646   -1.999296    7.274919
H     -7.021860    0.407258    7.343761
H     -5.715859    2.045174    7.268531
H     -4.578354    4.184612    7.188994
H     -4.207413    6.445886    7.053713
H     -1.964309    7.445914    7.029033
H     -0.044179    6.176439    7.142006
H      2.310174    5.592170    7.194956
H      4.448832    5.545330    7.237546
H      6.039701    3.720433    7.189512
H      7.316896    2.118071    7.113331
H      7.571732   -0.292129    7.328682
H      5.777791   -1.771571    7.492153
C      1.995596    0.371596    1.354206
C      2.809688   -0.412687    2.182770
C      0.784581   -0.198112    0.787927
C      1.729993    1.750105    1.691130
C      2.446994   -1.784053    2.471712
C      0.436260   -1.518138    1.070542
C      1.284508   -2.331326    1.926604
C      3.373301    0.158516    3.391736
C     -0.237366    0.834128    0.780814
C      0.347930    2.038281    1.347559
C      2.283766    2.302428    2.858309
C      3.118634    1.485791    3.724645
C      2.801552   -2.064969    3.856534
C     -0.945190   -1.860559    1.354302
C      3.379644   -0.866285    4.423379
C     -1.565681    0.504826    1.053270
C      0.428203   -3.175051    2.737446
C     -0.427872    2.862792    2.162798
C     -1.927506   -0.871391    1.345453
C      1.488025    3.151431    3.698845
C     -0.947715   -2.882858    2.387734
C      1.975367   -2.876356    4.633378
C      2.852026    1.845944    5.105315
C      0.766124   -3.439909    4.067332
C      0.152753    3.414665    3.382445
C      3.128111   -0.523038    5.752532
C     -2.371617    1.364743    1.903249
C     -1.804808    2.521936    2.444638
C      1.825281    2.858768    5.084688
C      2.860721    0.857998    6.103230
C     -2.955526   -0.856531    2.372683
C     -1.930626   -2.863505    3.376686
C      1.705130   -2.523047    6.012738
C      2.268478   -1.370556    6.560869
C     -3.234321    0.521741    2.710010
C     -0.255707   -3.431416    5.092478
C     -0.857488    3.402291    4.391039
C     -2.949922   -1.835995    3.371277
C     -2.061967    2.854361    3.836127
C      0.828076    2.829618    6.048904
C     -1.580161   -3.148784    4.757802
C      1.838943    0.865543    7.118095
C      0.322304   -2.865840    6.299229
N     -0.522626    3.154241    5.728713
C      1.464006   -0.508769    7.409990
C     -3.494918    0.869522    4.043875
C      0.836645    1.848381    7.091867
C     -2.905451    2.055039    4.599268
C     -3.222962   -1.476605    4.751013
C     -2.383167   -2.297386    5.612130
C     -0.447927   -2.043986    7.120775
C      0.134946   -0.838295    7.684004
C     -3.488087   -0.151070    5.079647
C     -1.354579    2.290077    6.495384
C     -0.531194    1.508392    7.371235
C     -2.536639    1.777489    5.981605
C     -1.831061   -1.753946    6.773121
C     -0.894673    0.188684    7.676937
C     -2.912490    0.418530    6.288553
C     -2.100820   -0.372121    7.121234

160
Iteration 36
H      5.775205    3.598743    2.894824
H      6.171291    1.615132    2.988496
H      6.439492   -0.772497    3.188535
H      7.254371   -2.942004    3.584574
H      5.987541   -5.039227    3.730790
H      3.709594   -5.418598    3.493531
H      1.487526   -6.403893    3.487686
H     -0.337138   -7.769255    3.709103
H     -2.737899   -7.292049    3.576020
H     -3.751854   -5.228860    3.238859
H     -5.345147   -3.425924    3.044811
H     -6.675967   -1.882890    2.947555
H     -6.783954    0.532138    3.003710
H     -7.161639    2.654413    3.195634
H     -5.987295    4.795682    3.101111
H     -3.679454    5.229842    2.896985
H     -1.453505    6.211864    2.890380
H      0.416621    7.665319    3.098550
H      2.801855    7.099089    3.177957
H      4.060516    5.305993    2.960072
C      6.515894    1.223843    3.939708
C      6.676037   -0.153287    4.050498
C      6.661940   -3.143386    4.476143
C      5.940768   -4.333037    4.558581
C      3.317328   -5.825750    4.422509
C      2.044728   -6.390150    4.421591
C     -0.827343   -7.284109    4.551691
C     -2.191766   -7.015166    4.476654
C     -4.396215   -5.013844    4.087383
C     -5.312262   -3.972900    3.979764
C     -6.736177   -1.393972    3.915901
C     -6.829053   -0.007567    3.946205
C     -6.601244    2.982837    4.068812
C     -5.937537    4.206208    4.015598
C     -3.345707    5.761019    3.784630
C     -2.070040    6.322206    3.780890
C      0.826085    7.215877    4.002273
C      2.180969    6.889025    4.047043
C      4.515251    4.993907    3.897329
C      5.479391    3.990849    3.864534
C      6.942467   -0.753555    5.290660
C      6.586121   -2.177142    5.495875
C      5.106449   -4.603387    5.659733
C      4.017606   -5.608473    5.621497
C      1.410244   -6.752302    5.623649
C     -0.066259   -6.884604    5.667473
C     -2.857680   -6.338721    5.516527
C     -4.150026   -5.641507    5.318160
C     -6.038350   -3.518407    5.095717
C     -6.611187   -2.148537    5.098374
C     -6.842345    0.702013    5.161964
C     -6.513202    2.148129    5.201613
C     -5.159215    4.659598    5.096857
C     -4.104290    5.691833    4.965235
C     -1.502813    6.835064    4.958538
C     -0.028169    6.920053    5.079310
C      2.738816    6.238177    5.163945
C      4.026162    5.502905    5.113530
C      5.980954    3.414583    5.048407
C      6.617402    2.070532    5.058522
C      5.880458   -2.523150    6.662569
C      5.157073   -3.706808    6.741934
C      3.464951   -6.156430    6.794973
C      2.190877   -6.715086    6.795516
C     -0.767497   -6.355053    6.765891
C     -2.130551   -6.090591    6.693615
C     -5.020043   -5.329819    6.379752
C     -5.948634   -4.299000    6.267037
C     -6.802235   -1.451374    6.306516
C     -6.934920   -0.067978    6.336158
C     -5.866600    2.681192    6.331652
C     -5.211560    3.905129    6.282481
C     -3.621114    6.404727    6.081064
C     -2.348930    6.964502    6.077788
C      0.565994    6.421913    6.253464
C      1.911682    6.086877    6.292914
C      4.683328    5.077532    6.283615
C      5.618379    4.050627    6.252433
C      7.108845    1.483366    6.243802
C      7.260925    0.105789    6.359601
H      4.518084   -3.872207    7.606309
H      4.015165   -6.091851    7.732484
H      1.773086   -7.077995    7.733278
H     -0.218984   -6.022239    7.644146
H     -2.604384   -5.554562    7.513361
H     -4.929573   -5.860307    7.326624
H     -6.564212   -4.059972    7.131766
H     -6.754362   -1.981252    7.254589
H     -7.034956    0.422290    7.302179
H     -5.761149    2.079548    7.230364
H     -4.613440    4.210302    7.138128
H     -4.226714    6.466254    6.984129
H     -1.976783    7.450451    6.978580
H     -0.061461    6.171962    7.105949
H      2.292156    5.582064    7.176779
H      4.404156    5.500015    7.246777
H      6.006688    3.686426    7.200045
H      7.312795    2.099176    7.116891
H      7.571642   -0.313739    7.315340
H      5.784267   -1.796090    7.465702
C      1.972137    0.395107    1.383329
C      2.795143   -0.388415    2.203379
C      0.758970   -0.177511    0.825083
C      1.703788    1.771619    1.725644
C      2.440347   -1.761692    2.491673
C      0.417980   -1.499435    1.106896
C      1.275700   -2.311564    1.954407
C      3.365622    0.181896    3.409572
C     -0.266797    0.850937    0.828505
C      0.318253    2.055592    1.394026
C      2.263287    2.322510    2.890535
C      3.107273    1.506696    3.747686
C      2.806182   -2.044777    3.873127
C     -0.959906   -1.847490    1.400584
C      3.383140   -0.845228    4.438726
C     -1.591329    0.515919    1.110829
C      0.428999   -3.160089    2.769843
C     -0.454223    2.874296    2.218418
C     -1.945529   -0.862173    1.402124
C      1.471008    3.165529    3.739793
C     -0.950247   -2.871801    2.431814
C      1.989808   -2.861761    4.654192
C      2.850188    1.862010    5.131473
C      0.778417   -3.427669    4.095992
C      0.133044    3.424718    3.435421
C      3.141871   -0.506773    5.771386
C     -2.393541    1.370212    1.969086
C     -1.826951    2.527524    2.509610
C      1.819683    2.870331    5.121843
C      2.870621    0.871760    6.126089
C     -2.965656   -0.853607    2.437519
C     -1.924734   -2.858387    3.428975
C      1.728500   -2.512924    6.036233
C      2.291771   -1.359912    6.583198
C     -3.246221    0.522232    2.780370
C     -0.235031   -3.424559    5.129162
C     -0.869383    3.405620    4.452101
C     -2.947472   -1.834452    3.433847
C     -2.075565    2.855157    3.903877
C      0.830846    2.834895    6.093737
C     -1.561806   -3.144896    4.806236
C      1.857526    0.872677    7.149866
C      0.349217   -2.860063    6.332085
N     -0.522917    3.153364    5.785162
C      1.489900   -0.503526    7.440513
C     -3.497589    0.864907    4.116661
C      0.851270    1.851559    7.134043
C     -2.907970    2.049839    4.670983
C     -3.212465   -1.480035    4.816525
C     -2.362726   -2.301333    5.669128
C     -0.418206   -2.043585    7.159971
C      0.163901   -0.838048    7.723642
C     -3.480183   -0.156712    5.149999
C     -1.345807    2.286759    6.555647
C     -0.513558    1.506096    7.423327
C     -2.530299    1.772317    6.049748
C     -1.806166   -1.758784    6.825965
C     -0.870334    0.184389    7.727334
C     -2.899100    0.411500    6.356759
C     -2.079125   -0.379294    7.180263

160
Iteration 37
H      5.776179    3.587933    2.881783
H      6.161182    1.610165    2.972125
H      6.435101   -0.779101    3.167480
H      7.258350   -2.945888    3.558560
H      5.996525   -5.046860    3.694070
H      3.713608   -5.421932    3.456234
H      1.488364   -6.400966    3.448066
H     -0.329689   -7.768504    3.659349
H     -2.726505   -7.274973    3.528181
H     -3.744317   -5.218390    3.195948
H     -5.330717   -3.413794    3.006766
H     -6.636364   -1.868571    2.914199
H     -6.759432    0.542248    2.964355
H     -7.151827    2.648870    3.141042
H     -5.974910    4.785714    3.029637
H     -3.674228    5.220717    2.830327
H     -1.447671    6.188386    2.826376
H      0.425443    7.632963    3.028235
H      2.804887    7.058433    3.125388
H      4.063954    5.294388    2.936266
C      6.501862    1.215704    3.924784
C      6.666557   -0.160963    4.031894
C      6.666323   -3.152971    4.449092
C      5.947534   -4.344857    4.525344
C      3.324775   -5.838201    4.382414
C      2.049885   -6.397731    4.380232
C     -0.817796   -7.288557    4.506247
C     -2.179735   -7.008603    4.431597
C     -4.380339   -5.001073    4.050310
C     -5.293489   -3.959108    3.944426
C     -6.704638   -1.379560    3.881272
C     -6.806324    0.004952    3.908091
C     -6.598440    2.986803    4.015022
C     -5.931704    4.206699    3.951172
C     -3.342851    5.756539    3.717086
C     -2.065796    6.310605    3.714535
C      0.829035    7.197108    3.941207
C      2.180801    6.864091    3.995816
C      4.511285    4.982543    3.876465
C      5.474492    3.980356    3.849727
C      6.931525   -0.763654    5.271654
C      6.583862   -2.190022    5.471556
C      5.114367   -4.623094    5.625395
C      4.026431   -5.629092    5.581646
C      1.420532   -6.773713    5.580201
C     -0.055587   -6.903189    5.625708
C     -2.842652   -6.336199    5.476240
C     -4.130317   -5.629433    5.280823
C     -6.013460   -3.500904    5.063060
C     -6.586476   -2.132100    5.065207
C     -6.831960    0.715851    5.121600
C     -6.512004    2.162216    5.155104
C     -5.162556    4.671881    5.033403
C     -4.104633    5.697847    4.896558
C     -1.502756    6.835488    4.889660
C     -0.030349    6.919031    5.018380
C      2.733112    6.233055    5.126816
C      4.017668    5.495356    5.088514
C      5.965496    3.402280    5.036158
C      6.600736    2.059544    5.045970
C      5.878967   -2.543726    6.636384
C      5.161204   -3.730765    6.711068
C      3.477969   -6.188582    6.751739
C      2.204123   -6.747740    6.750600
C     -0.754267   -6.378290    6.727911
C     -2.115331   -6.103274    6.656157
C     -4.995167   -5.313474    6.345097
C     -5.920171   -4.279502    6.235191
C     -6.789520   -1.434463    6.271160
C     -6.926962   -0.051471    6.297363
C     -5.874618    2.706290    6.283854
C     -5.221411    3.930052    6.226121
C     -3.625327    6.419305    6.007710
C     -2.352693    6.976491    6.004179
C      0.557024    6.439792    6.203342
C      1.901831    6.104069    6.254906
C      4.666386    5.069276    6.262821
C      5.598163    4.039343    6.238172
C      7.089274    1.470734    6.231389
C      7.244762    0.093452    6.343681
H      4.522380   -3.901422    7.574526
H      4.029902   -6.130986    7.688715
H      1.788991   -7.119069    7.686298
H     -0.204975   -6.055509    7.609497
H     -2.586329   -5.573132    7.481391
H     -4.901265   -5.841544    7.293008
H     -6.531180   -4.037568    7.102348
H     -6.745125   -1.961589    7.220970
H     -7.037800    0.439619    7.261792
H     -5.771545    2.113541    7.188818
H     -4.632687    4.245920    7.084413
H     -4.233148    6.487639    6.908814
H     -1.983072    7.468712    6.902673
H     -0.074726    6.207933    7.057855
H      2.277244    5.614214    7.149257
H      4.384093    5.493836    7.224135
H      5.977414    3.672499    7.188451
H      7.291791    2.085541    7.105571
H      7.552584   -0.328474    7.299323
H      5.778770   -1.820673    7.442637
C      1.938852    0.419304    1.432295
C      2.772015   -0.365247    2.241145
C      0.722407   -0.155029    0.882586
C      1.669284    1.793524    1.782766
C      2.424300   -1.740800    2.526478
C      0.388751   -1.479468    1.161322
C      1.256840   -2.292329    1.997431
C      3.352178    0.201656    3.444509
C     -0.306939    0.869825    0.899839
C      0.279050    2.074225    1.465292
C      2.238068    2.341326    2.944853
C      3.093091    1.523913    3.790794
C      2.803267   -2.028635    3.903409
C     -0.985188   -1.834059    1.465629
C      3.381019   -0.830220    4.469178
C     -1.627827    0.528362    1.192835
C      0.420612   -3.147335    2.816603
C     -0.488785    2.886802    2.300435
C     -1.974309   -0.852477    1.480684
C      1.450186    3.177785    3.804979
C     -0.962534   -2.862950    2.492039
C      1.997042   -2.851536    4.688159
C      2.847048    1.871537    5.178153
C      0.782948   -3.419395    4.138439
C      0.108020    3.434042    3.514136
C      3.151503   -0.498955    5.805529
C     -2.425537    1.375811    2.062187
C     -1.858219    2.533153    2.602704
C      1.812971    2.876745    5.182579
C      2.879647    0.876817    6.168718
C     -2.985652   -0.853157    2.524944
C     -1.927898   -2.858252    3.497576
C      1.747506   -2.509671    6.074602
C      2.311665   -1.357857    6.621962
C     -3.267837    0.520294    2.877163
C     -0.220804   -3.424918    5.180521
C     -0.885142    3.406986    4.539662
C     -2.954696   -1.838863    3.516259
C     -2.095215    2.854381    4.000759
C      0.832662    2.833364    6.164055
C     -1.551936   -3.150070    4.870361
C      1.876381    0.870398    7.202534
C      0.372596   -2.864024    6.381740
N     -0.526458    3.149947    5.868890
C      1.515592   -0.508068    7.490497
C     -3.508192    0.854808    4.217789
C      0.866371    1.846066    7.200445
C     -2.917269    2.040147    4.772603
C     -3.208882   -1.493066    4.902210
C     -2.347854   -2.314038    5.743952
C     -0.389758   -2.054234    7.221508
C      0.193761   -0.848972    7.784820
C     -3.478370   -0.172691    5.245846
C     -1.338116    2.275412    6.644230
C     -0.494536    1.494197    7.501111
C     -2.526081    1.757340    6.147438
C     -1.781348   -1.773291    6.901120
C     -0.843991    0.169554    7.802428
C     -2.886814    0.393645    6.451345
C     -2.055443   -0.396545    7.264470

160
Iteration 38
H      5.814587    3.617374    2.874244
H      6.172995    1.624356    2.956931
H      6.434537   -0.766555    3.143012
H      7.242124   -2.941157    3.529071
H      5.972818   -5.037718    3.660241
H      3.686044   -5.406291    3.430277
H      1.459273   -6.383008    3.431263
H     -0.340033   -7.770452    3.639871
H     -2.738893   -7.285393    3.518568
H     -3.762154   -5.242034    3.180580
H     -5.339109   -3.431171    2.989931
H     -6.631772   -1.881459    2.890804
H     -6.754804    0.529573    2.932060
H     -7.144398    2.639640    3.093418
H     -5.969954    4.776648    2.985722
H     -3.681593    5.219974    2.792360
H     -1.451846    6.183072    2.793747
H      0.432865    7.619639    2.997032
H      2.812817    7.061465    3.108772
H      4.109176    5.326590    2.923551
C      6.509118    1.223878    3.909349
C      6.668037   -0.154020    4.011756
C      6.651228   -3.148776    4.420132
C      5.928139   -4.338311    4.493907
C      3.304331   -5.829238    4.356366
C      2.028501   -6.386416    4.358984
C     -0.827649   -7.296609    4.490501
C     -2.190446   -7.022100    4.421796
C     -4.389225   -5.015710    4.039795
C     -5.298826   -3.970559    3.931361
C     -6.707731   -1.388551    3.856467
C     -6.808487   -0.002923    3.877449
C     -6.599891    2.980298    3.971864
C     -5.935390    4.201968    3.910291
C     -3.346502    5.752635    3.681280
C     -2.068166    6.305202    3.681872
C      0.832317    7.186298    3.912933
C      2.186701    6.864057    3.976881
C      4.540352    5.004463    3.867423
C      5.500352    3.999032    3.842650
C      6.928289   -0.762995    5.250062
C      6.574237   -2.188444    5.445522
C      5.099107   -4.618898    5.596004
C      4.011357   -5.625244    5.552752
C      1.410584   -6.778672    5.558860
C     -0.064245   -6.914804    5.609833
C     -2.850066   -6.349238    5.467930
C     -4.135013   -5.637091    5.273670
C     -6.012040   -3.501905    5.050831
C     -6.591335   -2.135302    5.044470
C     -6.847514    0.713921    5.087260
C     -6.528909    2.161562    5.117693
C     -5.171129    4.669487    4.995156
C     -4.108287    5.692322    4.860927
C     -1.505029    6.831242    4.856736
C     -0.031412    6.911558    4.988591
C      2.736865    6.233404    5.110002
C      4.026751    5.502441    5.078442
C      5.976932    3.407675    5.028623
C      6.608410    2.063049    5.034542
C      5.869937   -2.543267    6.610407
C      5.149352   -3.728638    6.683368
C      3.472058   -6.194276    6.722668
C      2.200790   -6.759302    6.725053
C     -0.761130   -6.400075    6.717809
C     -2.122300   -6.124696    6.649263
C     -4.992204   -5.308692    6.340216
C     -5.913813   -4.272044    6.227993
C     -6.804602   -1.432200    6.245905
C     -6.948333   -0.049576    6.265124
C     -5.902352    2.711536    6.249610
C     -5.242397    3.932420    6.190353
C     -3.631383    6.416613    5.971453
C     -2.357037    6.972589    5.969865
C      0.554198    6.438988    6.177067
C      1.900124    6.106239    6.234436
C      4.658611    5.059315    6.255864
C      5.594133    4.032209    6.232279
C      7.091153    1.467491    6.218813
C      7.241796    0.089102    6.325764
H      4.513034   -3.900319    7.548374
H      4.030871   -6.143851    7.655902
H      1.791919   -7.137575    7.660685
H     -0.210530   -6.078585    7.599001
H     -2.591339   -5.597908    7.477687
H     -4.893744   -5.828662    7.292076
H     -6.517412   -4.020528    7.097450
H     -6.767682   -1.954084    7.198839
H     -7.064704    0.444633    7.227314
H     -5.804180    2.122072    7.157391
H     -4.665742    4.252713    7.055143
H     -4.237503    6.479651    6.873987
H     -1.991118    7.469568    6.867113
H     -0.080625    6.203883    7.028256
H      2.272431    5.621746    7.132822
H      4.373510    5.480311    7.217709
H      5.953288    3.648736    7.183816
H      7.293114    2.078697    7.095680
H      7.543818   -0.338488    7.280700
H      5.773542   -1.822520    7.419188
C      1.933074    0.431140    1.460625
C      2.771530   -0.354210    2.263432
C      0.714280   -0.143396    0.915442
C      1.663226    1.804165    1.815659
C      2.426550   -1.730973    2.547304
C      0.383573   -1.469021    1.192337
C      1.256694   -2.282866    2.022552
C      3.356977    0.210924    3.465662
C     -0.316206    0.880348    0.939916
C      0.270835    2.083988    1.505572
C      2.236777    2.350278    2.976175
C      3.097573    1.532436    3.816236
C      2.812823   -2.021275    3.921780
C     -0.988879   -1.825858    1.502606
C      3.392374   -0.823228    4.487583
C     -1.635373    0.536597    1.238916
C      0.425108   -3.140793    2.843767
C     -0.493911    2.893427    2.346628
C     -1.978974   -0.845221    1.524993
C      1.450857    3.182632    3.842060
C     -0.960356   -2.857353    2.526388
C      2.010647   -2.847013    4.708685
C      2.855986    1.876500    5.205187
C      0.794401   -3.415876    4.163407
C      0.107830    3.437903    3.558352
C      3.168324   -0.495438    5.825901
C     -2.429721    1.381150    2.114295
C     -1.861191    2.537224    2.654825
C      1.820340    2.879007    5.217364
C      2.894486    0.879257    6.193201
C     -2.985311   -0.849245    2.574640
C     -1.920955   -2.856145    3.536815
C      1.767220   -2.508639    6.097813
C      2.332533   -1.357261    6.644957
C     -3.266637    0.522932    2.931827
C     -0.204788   -3.424834    5.210141
C     -0.880352    3.407899    4.589037
C     -2.948671   -1.837328    3.563328
C     -2.091891    2.855826    4.054694
C      0.845837    2.832190    6.202917
C     -1.538571   -3.151028    4.906881
C      1.896914    0.868897    7.231652
C      0.393739   -2.866482    6.410633
N     -0.513928    3.146545    5.915664
C      1.539641   -0.510369    7.518820
C     -3.500099    0.854419    4.274757
C      0.886252    1.842953    7.237114
C     -2.908018    2.038871    4.829142
C     -3.195622   -1.494341    4.951522
C     -2.330309   -2.317199    5.785504
C     -0.365844   -2.058572    7.255979
C      0.219787   -0.853890    7.818644
C     -3.464238   -0.174374    5.301155
C     -1.319769    2.270447    6.692295
C     -0.471856    1.488875    7.544077
C     -2.510601    1.753802    6.200978
C     -1.759497   -1.776990    6.942292
C     -0.818764    0.163516    7.843575
C     -2.868572    0.389833    6.503833
C     -2.031934   -0.401793    7.310262

160
Iteration 39
H      5.833034    3.613625    2.869874
H      6.170979    1.619211    2.948083
H      6.434233   -0.771917    3.128428
H      7.245068   -2.941423    3.499501
H      5.984085   -5.042940    3.623749
H      3.696411   -5.420697    3.395100
H      1.473038   -6.399295    3.400947
H     -0.345661   -7.776951    3.622098
H     -2.743907   -7.287101    3.515516
H     -3.768102   -5.260528    3.178964
H     -5.340749   -3.443883    2.983490
H     -6.601593   -1.884652    2.875438
H     -6.746603    0.523357    2.898891
H     -7.146671    2.634962    3.043515
H     -5.968392    4.767937    2.925311
H     -3.681962    5.226493    2.738830
H     -1.449659    6.182700    2.748222
H      0.440969    7.599979    2.956725
H      2.815590    7.035392    3.080188
H      4.123908    5.315663    2.908572
C      6.507976    1.216317    3.899306
C      6.667991   -0.161067    3.998170
C      6.657587   -3.155260    4.391366
C      5.940649   -4.348620    4.461789
C      3.315911   -5.840745    4.323990
C      2.041474   -6.401507    4.328523
C     -0.826556   -7.299745    4.474712
C     -2.189447   -7.022409    4.414659
C     -4.389139   -5.022728    4.039495
C     -5.296734   -3.975938    3.927706
C     -6.691915   -1.388084    3.837227
C     -6.805521   -0.002964    3.848067
C     -6.608244    2.981751    3.923363
C     -5.940421    4.201679    3.855278
C     -3.348122    5.754300    3.630485
C     -2.069197    6.305033    3.634433
C      0.834730    7.171512    3.877391
C      2.187335    6.844852    3.948205
C      4.544407    4.991641    3.856360
C      5.509294    3.991248    3.836533
C      6.932028   -0.773952    5.233922
C      6.582456   -2.200989    5.423165
C      5.113894   -4.635511    5.563578
C      4.026363   -5.640943    5.519271
C      1.421303   -6.785232    5.531093
C     -0.054697   -6.915681    5.587476
C     -2.842658   -6.348645    5.464891
C     -4.128264   -5.635173    5.275999
C     -6.003446   -3.495537    5.046651
C     -6.586444   -2.129313    5.030168
C     -6.857815    0.721382    5.052583
C     -6.544424    2.170911    5.075522
C     -5.183668    4.678836    4.941570
C     -4.116375    5.698028    4.807351
C     -1.507137    6.824645    4.812589
C     -0.034357    6.902474    4.949966
C      2.733584    6.221625    5.087962
C      4.022382    5.488751    5.064113
C      5.975844    3.395330    5.023520
C      6.607838    2.052031    5.027101
C      5.883634   -2.564655    6.588116
C      5.165321   -3.751347    6.655757
C      3.485385   -6.204336    6.690912
C      2.212504   -6.764816    6.696223
C     -0.744821   -6.402446    6.700838
C     -2.106874   -6.127173    6.642007
C     -4.978795   -5.295116    6.344831
C     -5.899744   -4.257473    6.229103
C     -6.818008   -1.419258    6.224629
C     -6.967524   -0.036538    6.233844
C     -5.928075    2.731813    6.207731
C     -5.267257    3.952310    6.142734
C     -3.638533    6.417846    5.920235
C     -2.362136    6.969319    5.922678
C      0.546320    6.436155    6.143388
C      1.891746    6.103549    6.209217
C      4.646582    5.042449    6.244790
C      5.581995    4.014846    6.226223
C      7.092878    1.453946    6.209115
C      7.245185    0.075319    6.311930
H      4.531413   -3.928720    7.521435
H      4.045799   -6.154717    7.623294
H      1.803422   -7.139105    7.633405
H     -0.188821   -6.081564    7.578908
H     -2.567621   -5.596068    7.472335
H     -4.878830   -5.809296    7.299641
H     -6.496472   -3.997386    7.100664
H     -6.792430   -1.934402    7.181595
H     -7.095235    0.462400    7.192219
H     -5.837578    2.151468    7.122253
H     -4.695278    4.276826    7.009151
H     -4.249277    6.488909    6.818966
H     -1.997115    7.462219    6.822481
H     -0.092268    6.204348    6.992569
H      2.258898    5.626305    7.113508
H      4.353348    5.458254    7.206410
H      5.934078    3.629129    7.179552
H      7.293135    2.063506    7.087609
H      7.551574   -0.354806    7.264357
H      5.786971   -1.848789    7.401253
C      1.918341    0.462236    1.496237
C      2.761766   -0.327483    2.289802
C      0.698374   -0.110596    0.952184
C      1.647465    1.832531    1.861925
C      2.420004   -1.706917    2.565758
C      0.371294   -1.438847    1.220984
C      1.249000   -2.257139    2.041985
C      3.351358    0.230207    3.493557
C     -0.333610    0.911312    0.987767
C      0.253230    2.112096    1.559476
C      2.225068    2.371698    3.023498
C      3.090770    1.549111    3.854366
C      2.812353   -2.006518    3.936504
C     -0.999184   -1.800100    1.534462
C      3.391961   -0.811244    4.508101
C     -1.650778    0.563002    1.290063
C      0.422405   -3.122035    2.860737
C     -0.509720    2.914392    2.409353
C     -1.990568   -0.821284    1.567948
C      1.440331    3.195965    3.898420
C     -0.964613   -2.838736    2.550957
C      2.014471   -2.839260    4.721243
C      2.853280    1.882081    5.245824
C      0.797572   -3.406079    4.176984
C      0.095972    3.451137    3.622237
C      3.173181   -0.494042    5.849127
C     -2.442932    1.399931    2.174664
C     -1.874810    2.552987    2.720871
C      1.815705    2.882673    5.270074
C      2.897911    0.877608    6.226864
C     -2.992159   -0.834233    2.621840
C     -1.920562   -2.846083    3.565446
C      1.775599   -2.511564    6.114187
C      2.341612   -1.363193    6.666964
C     -3.274400    0.534418    2.989901
C     -0.197210   -3.423447    5.227688
C     -0.888272    3.412872    4.656863
C     -2.949590   -1.828998    3.603397
C     -2.100088    2.861690    4.123770
C      0.845272    2.826950    6.259307
C     -1.531901   -3.149563    4.932224
C      1.904946    0.858504    7.269915
C      0.404003   -2.872742    6.429587
N     -0.516409    3.141198    5.981127
C      1.550939   -0.523439    7.549318
C     -3.502542    0.855776    4.335917
C      0.892277    1.830540    7.286844
C     -2.910977    2.037090    4.896363
C     -3.190950   -1.495951    4.994883
C     -2.321132   -2.323232    5.818157
C     -0.353784   -2.073025    7.282539
C      0.232472   -0.871678    7.851684
C     -3.460826   -0.179512    5.355211
C     -1.316956    2.257795    6.754847
C     -0.463950    1.471827    7.597227
C     -2.508776    1.742679    6.265086
C     -1.749327   -1.790919    6.975560
C     -0.807579    0.143603    7.888016
C     -2.863040    0.376590    6.558623
C     -2.022365   -0.419795    7.355299

160
Iteration 40
H      5.840382    3.619347    2.848917
H      6.172668    1.621265    2.928271
H      6.439079   -0.771972    3.122308
H      7.247986   -2.930125    3.488002
H      5.978680   -5.026485    3.603351
H      3.682122   -5.405141    3.373095
H      1.458852   -6.386906    3.384672
H     -0.356359   -7.780033    3.614718
H     -2.756429   -7.295724    3.511262
H     -3.785961   -5.281069    3.163021
H     -5.358326   -3.470103    2.952465
H     -6.599201   -1.888208    2.836990
H     -6.738942    0.518717    2.862555
H     -7.142136    2.633430    3.008584
H     -5.950865    4.759168    2.897282
H     -3.671098    5.202579    2.723538
H     -1.435325    6.163382    2.729121
H      0.440198    7.575592    2.921711
H      2.813524    7.021370    3.043056
H      4.132261    5.319945    2.881576
C      6.510935    1.220729    3.880805
C      6.671688   -0.155598    3.986622
C      6.658492   -3.144304    4.378425
C      5.936008   -4.334494    4.443261
C      3.305003   -5.825413    4.303296
C      2.030650   -6.387909    4.310346
C     -0.836190   -7.298249    4.465238
C     -2.200097   -7.024628    4.407298
C     -4.403653   -5.035124    4.023078
C     -5.313543   -3.991163    3.902847
C     -6.697352   -1.393093    3.799774
C     -6.808418   -0.007600    3.810952
C     -6.604898    2.976150    3.890822
C     -5.928906    4.191297    3.826354
C     -3.336747    5.733527    3.610928
C     -2.059521    6.285840    3.612541
C      0.837635    7.160914    3.847048
C      2.191095    6.841074    3.917398
C      4.552059    4.999100    3.831318
C      5.517342    3.998977    3.814021
C      6.934994   -0.764740    5.224045
C      6.584664   -2.191646    5.412361
C      5.107501   -4.622786    5.543853
C      4.017921   -5.626578    5.497647
C      1.413844   -6.773010    5.514170
C     -0.062004   -6.905938    5.573617
C     -2.852728   -6.347457    5.455573
C     -4.138191   -5.635263    5.264627
C     -6.018564   -3.499802    5.018401
C     -6.602588   -2.134332    4.994290
C     -6.868673    0.716576    5.015321
C     -6.549807    2.164335    5.041968
C     -5.176588    4.665320    4.917311
C     -4.106370    5.681833    4.786964
C     -1.498831    6.809125    4.789783
C     -0.027347    6.899411    4.924928
C      2.744598    6.233517    5.062397
C      4.031938    5.499860    5.038089
C      5.984762    3.405087    5.001271
C      6.613738    2.060702    5.006559
C      5.883385   -2.556657    6.575052
C      5.161366   -3.741743    6.638614
C      3.481400   -6.195288    6.668997
C      2.208221   -6.755117    6.677172
C     -0.750124   -6.385958    6.685099
C     -2.113041   -6.114715    6.628257
C     -4.983755   -5.282761    6.332963
C     -5.905831   -4.247495    6.209278
C     -6.845617   -1.423706    6.186234
C     -6.991203   -0.041083    6.194931
C     -5.936576    2.721362    6.178280
C     -5.271011    3.939795    6.118195
C     -3.629587    6.403330    5.898665
C     -2.353686    6.956375    5.899521
C      0.559959    6.450996    6.121397
C      1.907724    6.127765    6.187794
C      4.661537    5.060267    6.218358
C      5.593555    4.029409    6.202427
C      7.097783    1.465864    6.190839
C      7.248439    0.087414    6.299288
H      4.523820   -3.916920    7.501897
H      4.043627   -6.144867    7.600137
H      1.803614   -7.136056    7.613486
H     -0.192958   -6.059901    7.560351
H     -2.572806   -5.580910    7.457357
H     -4.878958   -5.785550    7.293240
H     -6.499675   -3.979963    7.080418
H     -6.831395   -1.938110    7.143827
H     -7.128701    0.457703    7.152065
H     -5.857592    2.142425    7.094751
H     -4.696756    4.256379    6.985985
H     -4.242502    6.480811    6.795181
H     -1.990140    7.450838    6.798963
H     -0.072583    6.230453    6.978017
H      2.278203    5.663544    7.097509
H      4.361013    5.468574    7.181000
H      5.952489    3.652915    7.156893
H      7.298737    2.078847    7.066782
H      7.554556   -0.339913    7.253033
H      5.787704   -1.843207    7.390419
C      1.907556    0.473755    1.526780
C      2.753853   -0.320252    2.312412
C      0.685557   -0.095928    0.984580
C      1.638806    1.842043    1.901385
C      2.412611   -1.700899    2.582719
C      0.359296   -1.425472    1.247320
C      1.239901   -2.248198    2.060504
C      3.348732    0.230811    3.516288
C     -0.345581    0.925857    1.030302
C      0.243770    2.123221    1.606328
C      2.221839    2.374943    3.062817
C      3.090718    1.547706    3.885250
C      2.810421   -2.007982    3.949956
C     -1.009827   -1.788257    1.564145
C      3.392392   -0.815895    4.525389
C     -1.661407    0.576025    1.336060
C      0.417042   -3.117133    2.877866
C     -0.514970    2.920666    2.464244
C     -2.000733   -0.809476    1.607398
C      1.440921    3.194157    3.945831
C     -0.971253   -2.832414    2.574695
C      2.016290   -2.844044    4.733935
C      2.858892    1.872416    5.279396
C      0.797739   -3.407874    4.191287
C      0.095978    3.450557    3.677300
C      3.179066   -0.506085    5.868824
C     -2.449099    1.407717    2.229407
C     -1.878230    2.557068    2.779861
C      1.821671    2.873814    5.314333
C      2.907154    0.863330    6.254953
C     -2.997998   -0.828251    2.665084
C     -1.923209   -2.845029    3.592350
C      1.784047   -2.524191    6.130620
C      2.352563   -1.379273    6.687160
C     -3.278151    0.537915    3.042730
C     -0.192270   -3.431028    5.245485
C     -0.883912    3.408519    4.716678
C     -2.952463   -1.828750    3.640570
C     -2.096941    2.858270    4.185624
C      0.854452    2.814037    6.306647
C     -1.528197   -3.155447    4.956164
C      1.918732    0.839795    7.302732
C      0.413680   -2.887467    6.448521
N     -0.508326    3.132515    6.037955
C      1.565867   -0.543857    7.577146
C     -3.500615    0.852205    4.391154
C      0.905679    1.812233    7.329105
C     -2.906951    2.030900    4.955774
C     -3.187663   -1.503091    5.034387
C     -2.313057   -2.332797    5.849421
C     -0.340573   -2.092910    7.310333
C      0.248571   -0.894348    7.883344
C     -3.455777   -0.188649    5.404989
C     -1.306942    2.243919    6.807872
C     -0.449599    1.452215    7.643066
C     -2.500380    1.730470    6.320482
C     -1.736043   -1.807058    7.008577
C     -0.791083    0.121705    7.928582
C     -2.852480    0.361654    6.608121
C     -2.007753   -0.438826    7.397707

160
Iteration 41
H      5.851402    3.620507    2.833998
H      6.170822    1.612093    2.911821
H      6.435946   -0.781089    3.106828
H      7.247067   -2.940151    3.469887
H      5.975368   -5.035455    3.586413
H      3.676203   -5.417392    3.364596
H      1.451444   -6.398123    3.386416
H     -0.357443   -7.796541    3.621963
H     -2.756211   -7.299665    3.521515
H     -3.776059   -5.295705    3.172138
H     -5.350483   -3.489230    2.948127
H     -6.556924   -1.893633    2.817112
H     -6.706301    0.511279    2.831472
H     -7.136092    2.625810    2.963499
H     -5.942653    4.751925    2.852822
H     -3.671738    5.206448    2.686653
H     -1.435144    6.170540    2.700301
H      0.446875    7.578350    2.904578
H      2.817281    7.017661    3.027765
H      4.145585    5.323740    2.867043
C      6.513803    1.213864    3.863310
C      6.672568   -0.163171    3.969870
C      6.659145   -3.154322    4.361383
C      5.935263   -4.343558    4.426471
C      3.303257   -5.838262    4.296115
C      2.028538   -6.399597    4.308876
C     -0.835008   -7.315027    4.473908
C     -2.197277   -7.032171    4.417037
C     -4.393459   -5.041624    4.030550
C     -5.305454   -4.000420    3.903181
C     -6.673516   -1.396607    3.776813
C     -6.789957   -0.011646    3.780662
C     -6.607498    2.973719    3.848961
C     -5.929901    4.188354    3.784677
C     -3.337741    5.733790    3.577164
C     -2.059990    6.286719    3.583963
C      0.841079    7.160146    3.829695
C      2.193684    6.835473    3.900906
C      4.562034    4.999704    3.817144
C      5.525068    3.996706    3.799246
C      6.938203   -0.773774    5.206520
C      6.588430   -2.201086    5.395746
C      5.110099   -4.633097    5.529894
C      4.020568   -5.638063    5.487864
C      1.418617   -6.789835    5.515186
C     -0.056974   -6.925499    5.580581
C     -2.846533   -6.353781    5.467166
C     -4.127433   -5.632886    5.276258
C     -6.008898   -3.497645    5.013854
C     -6.594805   -2.132904    4.976032
C     -6.875808    0.717668    4.980186
C     -6.562982    2.166969    5.003983
C     -5.185317    4.665968    4.879371
C     -4.109217    5.677124    4.752719
C     -1.499839    6.803080    4.764973
C     -0.028004    6.894830    4.904051
C      2.746252    6.226621    5.046318
C      4.034960    5.493645    5.023894
C      5.990064    3.398644    4.985647
C      6.619610    2.053703    4.989404
C      5.892297   -2.568236    6.560707
C      5.169713   -3.753379    6.625571
C      3.490816   -6.210315    6.660665
C      2.218583   -6.773022    6.674155
C     -0.741952   -6.404658    6.694023
C     -2.103807   -6.127162    6.639367
C     -4.971657   -5.269839    6.342686
C     -5.892270   -4.233912    6.211742
C     -6.861833   -1.417968    6.160432
C     -7.013183   -0.035885    6.161060
C     -5.962140    2.729996    6.144309
C     -5.292790    3.946178    6.083181
C     -3.633610    6.394179    5.867775
C     -2.356304    6.943881    5.874218
C      0.557750    6.441923    6.099701
C      1.906209    6.119145    6.169066
C      4.660671    5.048699    6.204358
C      5.594722    4.019182    6.187756
C      7.102706    1.457279    6.173047
C      7.253702    0.078716    6.281056
H      4.535402   -3.929124    7.491082
H      4.058683   -6.160330    7.588376
H      1.817326   -7.154425    7.611733
H     -0.181619   -6.083361    7.569014
H     -2.561405   -5.597151    7.472158
H     -4.863722   -5.761836    7.308222
H     -6.483577   -3.958507    7.082105
H     -6.861012   -1.928183    7.120367
H     -7.172279    0.466528    7.112982
H     -5.891188    2.154510    7.063582
H     -4.729302    4.268156    6.955984
H     -4.246239    6.465320    6.764959
H     -1.996341    7.436410    6.776111
H     -0.074260    6.221743    6.956864
H      2.272210    5.652329    7.079369
H      4.357005    5.451593    7.168372
H      5.947848    3.637496    7.142364
H      7.307303    2.070341    7.048145
H      7.557235   -0.348584    7.235701
H      5.799107   -1.855232    7.376838
C      1.894929    0.512252    1.549664
C      2.745105   -0.287992    2.325225
C      0.671583   -0.053687    1.006317
C      1.625738    1.876781    1.938085
C      2.405745   -1.671606    2.584064
C      0.347420   -1.385999    1.257816
C      1.231650   -2.215340    2.060597
C      3.343132    0.252434    3.532407
C     -0.360482    0.966630    1.064829
C      0.229436    2.159167    1.649999
C      2.212144    2.399259    3.102350
C      3.084871    1.565697    3.914401
C      2.808309   -1.990879    3.946946
C     -1.020442   -1.753099    1.575799
C      3.391029   -0.803448    4.531416
C     -1.675195    0.612759    1.371966
C      0.412385   -3.092611    2.872548
C     -0.527530    2.947965    2.517664
C     -2.012394   -0.775542    1.631728
C      1.432712    3.209242    3.995347
C     -0.977408   -2.806782    2.576515
C      2.017421   -2.834735    4.725953
C      2.855939    1.877369    5.311857
C      0.797921   -3.394695    4.182199
C      0.087012    3.466660    3.733314
C      3.179652   -0.506151    5.877653
C     -2.460921    1.435589    2.275792
C     -1.889518    2.580310    2.834873
C      1.817724    2.876768    5.359771
C      2.907928    0.859429    6.278547
C     -3.006344   -0.805162    2.692366
C     -1.926347   -2.829940    3.596818
C      1.788958   -2.527811    6.126469
C      2.357293   -1.387230    6.691734
C     -3.286735    0.557199    3.083999
C     -0.188802   -3.428098    5.239122
C     -0.889671    3.415061    4.775487
C     -2.957222   -1.815228    3.658157
C     -2.103781    2.868891    4.244187
C      0.854670    2.807140    6.354467
C     -1.525576   -3.151929    4.956619
C      1.922716    0.825056    7.328158
C      0.419881   -2.894597    6.445176
N     -0.508970    3.127563    6.094905
C      1.572514   -0.560889    7.591466
C     -3.504955    0.859435    4.435959
C      0.909614    1.795717    7.367144
C     -2.910822    2.034119    5.009366
C     -3.187768   -1.502464    5.055785
C     -2.307820   -2.337599    5.857922
C     -0.332454   -2.108986    7.316801
C      0.257118   -0.915656    7.899013
C     -3.456506   -0.190990    5.440773
C     -1.304424    2.230447    6.858620
C     -0.443725    1.431908    7.682834
C     -2.499105    1.721065    6.370440
C     -1.728984   -1.821048    7.020506
C     -0.782635    0.098928    7.957314
C     -2.848963    0.349062    6.646048
C     -2.000522   -0.457344    7.425639

160
Iteration 42
H      5.862495    3.617559    2.808061
H      6.163898    1.607940    2.886155
H      6.424293   -0.782100    3.083627
H      7.225861   -2.932612    3.429935
H      5.956938   -5.028984    3.554741
H      3.664563   -5.415152    3.350973
H      1.439891   -6.398155    3.388905
H     -0.360981   -7.797660    3.640239
H     -2.761299   -7.301042    3.547875
H     -3.767129   -5.293140    3.181295
H     -5.351622   -3.500312    2.938478
H     -6.503864   -1.896061    2.789157
H     -6.672498    0.506656    2.792526
H     -7.131131    2.612443    2.905566
H     -5.928966    4.737350    2.804692
H     -3.673904    5.179858    2.658039
H     -1.436632    6.142889    2.675762
H      0.442424    7.554996    2.883087
H      2.817173    7.011320    3.006454
H      4.150142    5.317856    2.840985
C      6.516197    1.213365    3.835378
C      6.669719   -0.163610    3.943342
C      6.647795   -3.149974    4.327062
C      5.927484   -4.339640    4.397221
C      3.296480   -5.833189    4.285889
C      2.023675   -6.396334    4.307475
C     -0.835294   -7.308546    4.489629
C     -2.197011   -7.025873    4.437617
C     -4.387443   -5.035165    4.035863
C     -5.305742   -4.002151    3.899136
C     -6.652676   -1.398458    3.743886
C     -6.781061   -0.015306    3.740039
C     -6.617608    2.966120    3.797594
C     -5.935545    4.178389    3.739288
C     -3.339242    5.706730    3.549317
C     -2.059942    6.256452    3.560536
C      0.838844    7.135855    3.806764
C      2.193960    6.822546    3.878470
C      4.569840    4.995712    3.790738
C      5.535510    3.995052    3.772853
C      6.946812   -0.775995    5.176669
C      6.594259   -2.201975    5.367550
C      5.112957   -4.631089    5.507855
C      4.022724   -5.634532    5.473120
C      1.420676   -6.781267    5.519144
C     -0.053567   -6.914869    5.591580
C     -2.839219   -6.332945    5.482389
C     -4.119786   -5.614160    5.287108
C     -6.010495   -3.489911    5.003516
C     -6.604297   -2.129623    4.947585
C     -6.904184    0.717398    4.934193
C     -6.597060    2.167241    4.957860
C     -5.203129    4.655452    4.842174
C     -4.115497    5.654799    4.722285
C     -1.500897    6.772186    4.742176
C     -0.029008    6.868005    4.881925
C      2.748726    6.211981    5.021062
C      4.042360    5.487768    4.998282
C      6.000910    3.397660    4.959377
C      6.629031    2.051913    4.961370
C      5.913591   -2.573255    6.539900
C      5.188106   -3.757047    6.607318
C      3.499332   -6.202902    6.650495
C      2.226540   -6.763338    6.673330
C     -0.732805   -6.382973    6.703750
C     -2.093113   -6.100060    6.651148
C     -4.965995   -5.244006    6.349926
C     -5.891786   -4.214482    6.208428
C     -6.907594   -1.412588    6.121934
C     -7.069052   -0.031843    6.114173
C     -6.014885    2.734002    6.106649
C     -5.336094    3.944793    6.049200
C     -3.639378    6.369139    5.839113
C     -2.359628    6.913342    5.849710
C      0.559557    6.416226    6.076651
C      1.909662    6.097471    6.144184
C      4.665302    5.040670    6.179193
C      5.604377    4.016068    6.162020
C      7.120953    1.455431    6.141003
C      7.271298    0.076681    6.248834
H      4.565384   -3.936898    7.480259
H      4.076074   -6.154199    7.572670
H      1.827283   -7.138817    7.614111
H     -0.166525   -6.056498    7.572901
H     -2.547356   -5.562398    7.480834
H     -4.858882   -5.728691    7.319217
H     -6.478263   -3.928942    7.078662
H     -6.936056   -1.921363    7.082061
H     -7.253852    0.474816    7.059208
H     -5.963271    2.161480    7.029010
H     -4.789086    4.272254    6.930242
H     -4.254545    6.443429    6.734251
H     -2.000655    7.402100    6.753945
H     -0.069119    6.189074    6.934432
H      2.276753    5.631813    7.054642
H      4.366576    5.447570    7.143039
H      5.953871    3.631357    7.116645
H      7.328109    2.068044    7.015745
H      7.584172   -0.349637    7.200876
H      5.833639   -1.863893    7.360609
C      1.894858    0.548243    1.587035
C      2.745026   -0.262411    2.352056
C      0.670132   -0.009037    1.038122
C      1.627645    1.908400    1.992887
C      2.403905   -1.649059    2.594475
C      0.343999   -1.343859    1.273798
C      1.228072   -2.184333    2.065664
C      3.344807    0.262003    3.565062
C     -0.360335    1.012162    1.110134
C      0.232045    2.196431    1.709217
C      2.215624    2.415209    3.162987
C      3.087768    1.571112    3.963678
C      2.808432   -1.985907    3.952501
C     -1.024111   -1.712563    1.588821
C      3.394071   -0.806091    4.550282
C     -1.675320    0.657003    1.414616
C      0.408381   -3.070454    2.867674
C     -0.522914    2.975743    2.587222
C     -2.014700   -0.733802    1.658002
C      1.438794    3.215766    4.066612
C     -0.981697   -2.778814    2.576578
C      2.017180   -2.838238    4.722758
C      2.862322    1.866368    5.365371
C      0.795387   -3.388767    4.173377
C      0.093407    3.478242    3.808534
C      3.183882   -0.524481    5.899729
C     -2.458592    1.470201    2.329623
C     -1.884747    2.606748    2.902026
C      1.825451    2.866726    5.426857
C      2.915701    0.836986    6.319754
C     -3.007735   -0.774605    2.718887
C     -1.930499   -2.812875    3.596918
C      1.790512   -2.548066    6.127706
C      2.361213   -1.414514    6.705672
C     -3.285441    0.583259    3.128009
C     -0.190819   -3.433371    5.230777
C     -0.882760    3.416593    4.851032
C     -2.960647   -1.797331    3.671763
C     -2.096989    2.878862    4.315096
C      0.864504    2.787423    6.421905
C     -1.527658   -3.151395    4.952297
C      1.930577    0.790821    7.369174
C      0.420333   -2.915264    6.442423
N     -0.498556    3.116158    6.168227
C      1.578676   -0.597843    7.616410
C     -3.501140    0.870481    4.483423
C      0.919001    1.762372    7.421015
C     -2.905359    2.037766    5.069895
C     -3.188297   -1.499975    5.073388
C     -2.307023   -2.344347    5.862470
C     -0.329765   -2.139377    7.325196
C      0.262695   -0.954458    7.921289
C     -3.454459   -0.192030    5.476258
C     -1.294552    2.208037    6.920524
C     -0.434450    1.397399    7.733532
C     -2.490478    1.707012    6.426911
C     -1.725420   -1.844937    7.030882
C     -0.774639    0.061618    7.992784
C     -2.842689    0.331411    6.686205
C     -1.994261   -0.485965    7.454955

160
Iteration 43
H      5.850450    3.620625    2.781323
H      6.151252    1.609176    2.863444
H      6.412229   -0.781299    3.069839
H      7.226840   -2.936162    3.424675
H      5.956192   -5.032339    3.564834
H      3.671256   -5.435980    3.367894
H      1.442617   -6.414758    3.419049
H     -0.361266   -7.820863    3.694829
H     -2.762368   -7.321371    3.593999
H     -3.765191   -5.308372    3.200780
H     -5.369958   -3.530717    2.934652
H     -6.481952   -1.898361    2.765251
H     -6.642132    0.506039    2.771371
H     -7.141119    2.626893    2.891237
H     -5.932150    4.753018    2.803268
H     -3.678357    5.202248    2.656674
H     -1.438820    6.163170    2.679889
H      0.434156    7.568721    2.886695
H      2.813252    7.028391    2.996429
H      4.136950    5.323305    2.824114
C      6.513604    1.220315    3.811318
C      6.664922   -0.157725    3.924383
C      6.649656   -3.147929    4.323741
C      5.928430   -4.336836    4.402323
C      3.300674   -5.840275    4.308003
C      2.026729   -6.400503    4.337148
C     -0.835342   -7.315524    4.534839
C     -2.196479   -7.030306    4.477642
C     -4.391391   -5.045538    4.048861
C     -5.319718   -4.021088    3.900850
C     -6.647206   -1.403189    3.719367
C     -6.769203   -0.018277    3.715163
C     -6.623432    2.973913    3.783455
C     -5.937390    4.185768    3.732838
C     -3.340512    5.719553    3.552650
C     -2.059327    6.266827    3.567534
C      0.837409    7.149229    3.807294
C      2.193996    6.837151    3.870764
C      4.567553    5.005159    3.769843
C      5.532819    4.003298    3.747141
C      6.948628   -0.766491    5.157971
C      6.597226   -2.192042    5.357708
C      5.116382   -4.621431    5.517244
C      4.026114   -5.625387    5.493219
C      1.422745   -6.770121    5.553351
C     -0.052328   -6.899199    5.627617
C     -2.838098   -6.320418    5.511682
C     -4.121327   -5.608254    5.307056
C     -6.024156   -3.495217    4.998010
C     -6.619318   -2.134445    4.925201
C     -6.911172    0.714892    4.907492
C     -6.600397    2.165221    4.937404
C     -5.204188    4.654546    4.839422
C     -4.113840    5.653365    4.727351
C     -1.498493    6.775465    4.751508
C     -0.024913    6.875447    4.885468
C      2.756461    6.227918    5.010351
C      4.051593    5.503065    4.980200
C      6.008400    3.409863    4.931735
C      6.634539    2.061661    4.934047
C      5.917170   -2.554722    6.532715
C      5.192239   -3.738453    6.609271
C      3.501298   -6.177101    6.677868
C      2.227728   -6.735943    6.707724
C     -0.731193   -6.351392    6.732628
C     -2.091702   -6.069850    6.676812
C     -4.968409   -5.227271    6.365619
C     -5.898576   -4.203281    6.212490
C     -6.942539   -1.415905    6.093410
C     -7.100009   -0.034401    6.083930
C     -6.015302    2.722556    6.089760
C     -5.335510    3.933192    6.040759
C     -3.631374    6.351283    5.852248
C     -2.352953    6.898987    5.864294
C      0.571802    6.430302    6.078960
C      1.923667    6.113046    6.138929
C      4.683591    5.058818    6.157398
C      5.622404    4.033306    6.135368
C      7.132930    1.468500    6.112440
C      7.281121    0.089815    6.225125
H      4.571850   -3.913169    7.484965
H      4.077869   -6.114154    7.599302
H      1.827479   -7.100834    7.652302
H     -0.162115   -6.007300    7.593160
H     -2.546102   -5.517585    7.496812
H     -4.858224   -5.698777    7.341110
H     -6.482289   -3.908805    7.081539
H     -6.993845   -1.925880    7.051906
H     -7.300727    0.473646    7.025041
H     -5.961216    2.139871    7.005733
H     -4.788242    4.255686    6.923552
H     -4.243839    6.415810    6.750091
H     -1.990272    7.373594    6.774639
H     -0.050860    6.195913    6.939281
H      2.296787    5.653360    7.049804
H      4.397207    5.473090    7.121794
H      5.978724    3.651315    7.088537
H      7.345481    2.083403    6.984245
H      7.599455   -0.332314    7.177250
H      5.840177   -1.840031    7.349113
C      1.902982    0.571319    1.599384
C      2.748529   -0.252095    2.355937
C      0.677673    0.025529    1.039960
C      1.638723    1.926680    2.023536
C      2.402335   -1.641277    2.578401
C      0.346245   -1.311387    1.256845
C      1.225799   -2.165339    2.039529
C      3.346435    0.253645    3.577646
C     -0.349945    1.048981    1.123890
C      0.244975    2.222949    1.740419
C      2.224704    2.414706    3.202313
C      3.092317    1.557842    3.993610
C      2.802433   -1.997870    3.932544
C     -1.023804   -1.680044    1.563954
C      3.390621   -0.827811    4.547600
C     -1.666667    0.693940    1.421343
C      0.401133   -3.060210    2.827223
C     -0.509737    2.991954    2.627877
C     -2.011356   -0.698893    1.644818
C      1.448161    3.205350    4.114929
C     -0.987504   -2.760262    2.536935
C      2.006642   -2.858338    4.689395
C      2.864211    1.835576    5.398448
C      0.784031   -3.397236    4.129405
C      0.104844    3.474896    3.857402
C      3.175662   -0.564060    5.900066
C     -2.448933    1.496787    2.346429
C     -1.872667    2.622833    2.935472
C      1.830345    2.837704    5.470977
C      2.911718    0.792773    6.339984
C     -3.006869   -0.751111    2.702907
C     -1.939694   -2.805660    3.554136
C      1.776696   -2.586298    6.097594
C      2.348949   -1.462059    6.692477
C     -3.280834    0.601296    3.130856
C     -0.205433   -3.453244    5.183692
C     -0.874571    3.402761    4.897023
C     -2.966866   -1.787659    3.640929
C     -2.087932    2.876771    4.351926
C      0.867349    2.747554    6.462551
C     -1.540517   -3.163413    4.905162
C      1.923707    0.734643    7.385103
C      0.404835   -2.953098    6.403349
N     -0.493138    3.085574    6.213108
C      1.567414   -0.655912    7.612581
C     -3.498272    0.871330    4.489696
C      0.915936    1.707977    7.447269
C     -2.901190    2.028455    5.092567
C     -3.194963   -1.507122    5.046372
C     -2.317735   -2.362815    5.823294
C     -0.343726   -2.186575    7.295672
C      0.250362   -1.012126    7.909452
C     -3.456828   -0.204350    5.469245
C     -1.294214    2.167885    6.950236
C     -0.439012    1.343490    7.752351
C     -2.489476    1.677555    6.446001
C     -1.735938   -1.882450    7.000344
C     -0.783258    0.006025    7.993223
C     -2.847245    0.299655    6.685151
C     -2.002749   -0.529884    7.444755

160
Iteration 44
H      5.843757    3.616670    2.744350
H      6.120768    1.603216    2.829931
H      6.384669   -0.785412    3.040302
H      7.215537   -2.942209    3.396272
H      5.939174   -5.034745    3.552817
H      3.661984   -5.432827    3.374130
H      1.429829   -6.401709    3.440997
H     -0.359762   -7.821949    3.724315
H     -2.762492   -7.333355    3.625428
H     -3.752186   -5.323021    3.217744
H     -5.365539   -3.558828    2.926669
H     -6.437983   -1.912557    2.741612
H     -6.597394    0.490722    2.736935
H     -7.108166    2.606806    2.841059
H     -5.892939    4.729914    2.758524
H     -3.641308    5.178657    2.628325
H     -1.412722    6.143804    2.658122
H      0.440925    7.555771    2.867468
H      2.826759    7.027070    2.979577
H      4.125339    5.319178    2.800403
C      6.500157    1.218898    3.773734
C      6.651058   -0.159234    3.887875
C      6.644655   -3.149923    4.300268
C      5.919418   -4.335764    4.387696
C      3.294876   -5.835761    4.316701
C      2.018851   -6.388704    4.355368
C     -0.834363   -7.313702    4.562336
C     -2.196725   -7.036942    4.507359
C     -4.384172   -5.055741    4.059265
C     -5.315313   -4.035952    3.899353
C     -6.623768   -1.415504    3.690759
C     -6.743253   -0.031285    3.679297
C     -6.598120    2.956454    3.736611
C     -5.909190    4.165933    3.689895
C     -3.314548    5.697306    3.526616
C     -2.037024    6.247262    3.543726
C      0.847687    7.137487    3.787123
C      2.205199    6.833298    3.851714
C      4.566278    5.000605    3.741339
C      5.530819    3.999886    3.711748
C      6.947668   -0.764356    5.119972
C      6.597885   -2.188818    5.329157
C      5.117415   -4.615452    5.511038
C      4.025390   -5.616961    5.498026
C      1.422726   -6.761944    5.574117
C     -0.051870   -6.891721    5.653615
C     -2.837555   -6.320078    5.536756
C     -4.118880   -5.608159    5.323212
C     -6.024555   -3.500789    4.988577
C     -6.619919   -2.141355    4.899738
C     -6.907789    0.705577    4.866337
C     -6.591041    2.153697    4.894424
C     -5.187376    4.636687    4.802746
C     -4.096049    5.633695    4.695379
C     -1.483541    6.759226    4.729195
C     -0.011878    6.862680    4.865706
C      2.765154    6.221261    4.989124
C      4.058541    5.495776    4.955478
C      6.014372    3.409558    4.893993
C      6.640597    2.062720    4.891175
C      5.924705   -2.544126    6.510323
C      5.200486   -3.726986    6.597804
C      3.507706   -6.167451    6.686385
C      2.234385   -6.726925    6.723861
C     -0.731427   -6.343454    6.757846
C     -2.092768   -6.065109    6.701861
C     -4.968265   -5.217221    6.376233
C     -5.897797   -4.194567    6.211483
C     -6.970778   -1.420158    6.058031
C     -7.124088   -0.038218    6.041363
C     -6.016512    2.712816    6.051143
C     -5.334536    3.921767    6.006108
C     -3.619696    6.334597    5.821151
C     -2.342321    6.882466    5.838569
C      0.583367    6.418667    6.060296
C      1.934798    6.103742    6.119656
C      4.698076    5.056205    6.129788
C      5.635222    4.030146    6.100853
C      7.151768    1.471951    6.065227
C      7.297892    0.093544    6.180193
H      4.585463   -3.897330    7.478081
H      4.089159   -6.102498    7.604617
H      1.840100   -7.093621    7.670322
H     -0.161939   -5.997654    7.617531
H     -2.547360   -5.505639    7.516908
H     -4.858246   -5.676225    7.357702
H     -6.484493   -3.894845    7.076659
H     -7.044717   -1.928526    7.015899
H     -7.348156    0.474181    6.974826
H     -5.976861    2.132036    6.969196
H     -4.790614    4.244510    6.890854
H     -4.235909    6.399954    6.716391
H     -1.984739    7.364044    6.747307
H     -0.038924    6.185475    6.921138
H      2.309102    5.638952    7.027151
H      4.411104    5.467276    7.095277
H      6.001917    3.649420    7.050652
H      7.383026    2.089223    6.930621
H      7.625196   -0.325521    7.130557
H      5.853205   -1.824476    7.322750
C      1.897165    0.629639    1.639173
C      2.741466   -0.206625    2.382595
C      0.672682    0.093472    1.069029
C      1.632240    1.977660    2.086266
C      2.395758   -1.599622    2.580170
C      0.341238   -1.247109    1.262517
C      1.220148   -2.114117    2.031233
C      3.337979    0.277395    3.613512
C     -0.355612    1.115031    1.169791
C      0.238605    2.278533    1.806943
C      2.216475    2.444342    3.274644
C      3.083420    1.573911    4.051905
C      2.794458   -1.979992    3.928427
C     -1.028730   -1.621777    1.561951
C      3.381530   -0.821023    4.564424
C     -1.672276    0.753999    1.460609
C      0.395031   -3.023298    2.802100
C     -0.517457    3.031782    2.706964
C     -2.016544   -0.642767    1.659233
C      1.438997    3.219802    4.199893
C     -0.993062   -2.718878    2.515926
C      1.998735   -2.854222    4.669064
C      2.855039    1.827138    5.461666
C      0.776791   -3.383183    4.098155
C      0.095600    3.493743    3.945412
C      3.166190   -0.580729    5.921895
C     -2.455603    1.540054    2.398781
C     -1.880399    2.656212    3.007359
C      1.820570    2.828870    5.550091
C      2.902622    0.768372    6.385493
C     -3.013201   -0.714406    2.715263
C     -1.946442   -2.783409    3.531053
C      1.766604   -2.606392    6.081235
C      2.338206   -1.492504    6.696541
C     -3.288267    0.629943    3.166632
C     -0.213661   -3.457932    5.150325
C     -0.885521    3.404021    4.981747
C     -2.973978   -1.767621    3.634590
C     -2.098094    2.886619    4.427970
C      0.855234    2.720746    6.539932
C     -1.548122   -3.164508    4.875422
C      1.912429    0.691517    7.428348
C      0.395517   -2.979654    6.378999
N     -0.506320    3.065065    6.294225
C      1.555960   -0.703294    7.630458
C     -3.507243    0.875464    4.529954
C      0.903601    1.663644    7.506577
C     -2.911468    2.022099    5.153306
C     -3.203314   -1.511981    5.044769
C     -2.326347   -2.380293    5.807242
C     -0.353858   -2.229003    7.284558
C      0.238578   -1.064748    7.920054
C     -3.466133   -0.217459    5.490592
C     -1.307285    2.131340    7.016172
C     -0.452276    1.293312    7.804066
C     -2.500328    1.647474    6.501209
C     -1.745647   -1.921713    6.993277
C     -0.796039   -0.049035    8.021416
C     -2.857895    0.265104    6.715635
C     -2.014444   -0.576510    7.461734

160
Iteration 45
H      5.838508    3.632611    2.722147
H      6.114288    1.594664    2.815715
H      6.383055   -0.795516    3.033724
H      7.218250   -2.950593    3.398567
H      5.946406   -5.044253    3.582057
H      3.670516   -5.455962    3.406749
H      1.438512   -6.426368    3.483584
H     -0.362915   -7.836971    3.795962
H     -2.762985   -7.344209    3.679000
H     -3.749482   -5.322556    3.234882
H     -5.372316   -3.573340    2.914716
H     -6.407083   -1.894979    2.724974
H     -6.577416    0.506574    2.724284
H     -7.113162    2.632583    2.839328
H     -5.905180    4.759554    2.783059
H     -3.663854    5.191892    2.662050
H     -1.433722    6.164361    2.687655
H      0.415407    7.596712    2.909961
H      2.806977    7.060105    3.002053
H      4.104329    5.326811    2.789829
C      6.498699    1.215286    3.758100
C      6.652573   -0.162997    3.875135
C      6.652888   -3.151145    4.307648
C      5.929515   -4.338231    4.411075
C      3.299881   -5.840200    4.355599
C      2.023100   -6.393773    4.400770
C     -0.837014   -7.308112    4.621436
C     -2.199324   -7.029813    4.556065
C     -4.385139   -5.048912    4.070759
C     -5.317982   -4.033446    3.896615
C     -6.611993   -1.402552    3.672548
C     -6.736533   -0.018751    3.662439
C     -6.605961    2.974196    3.739655
C     -5.922913    4.186700    3.708986
C     -3.334713    5.709107    3.559973
C     -2.058225    6.263006    3.572722
C      0.827078    7.157981    3.817844
C      2.185228    6.847445    3.869596
C      4.547522    4.999506    3.727946
C      5.521723    4.006919    3.691954
C      6.957119   -0.758378    5.108727
C      6.610949   -2.182818    5.328820
C      5.125830   -4.603986    5.536628
C      4.029250   -5.602385    5.534582
C      1.419904   -6.734703    5.624604
C     -0.055426   -6.859719    5.703614
C     -2.841186   -6.292719    5.570198
C     -4.122195   -5.585355    5.341814
C     -6.034448   -3.490724    4.978477
C     -6.631958   -2.132356    4.878629
C     -6.919196    0.713726    4.850129
C     -6.601836    2.160957    4.890749
C     -5.203328    4.645080    4.828026
C     -4.112906    5.642469    4.728730
C     -1.500799    6.764000    4.761371
C     -0.027968    6.861668    4.893348
C      2.746213    6.210215    4.992195
C      4.041164    5.485539    4.947004
C      6.007353    3.410705    4.871892
C      6.644730    2.067144    4.867196
C      5.941505   -2.526964    6.516108
C      5.215151   -3.706903    6.615909
C      3.505688   -6.130543    6.730949
C      2.230190   -6.683874    6.775257
C     -0.734892   -6.278620    6.789706
C     -2.096007   -6.002609    6.726106
C     -4.975283   -5.187608    6.387899
C     -5.908033   -4.170329    6.209506
C     -7.007106   -1.415974    6.031865
C     -7.157990   -0.033700    6.017806
C     -6.031188    2.708568    6.053749
C     -5.351457    3.918900    6.023940
C     -3.635014    6.339617    5.855941
C     -2.355783    6.881811    5.874388
C      0.568030    6.382587    6.074268
C      1.917946    6.064550    6.121818
C      4.687512    5.046461    6.118075
C      5.628284    4.024038    6.081765
C      7.165973    1.483242    6.041090
C      7.315984    0.105303    6.161663
H      4.599109   -3.865324    7.497562
H      4.085350   -6.057750    7.649664
H      1.831351   -7.026032    7.728988
H     -0.166810   -5.913836    7.642455
H     -2.551867   -5.422643    7.525886
H     -4.864697   -5.633699    7.375202
H     -6.499112   -3.865914    7.069951
H     -7.101586   -1.928446    6.985698
H     -7.399365    0.475827    6.948587
H     -5.994445    2.116933    6.965136
H     -4.805750    4.232101    6.910976
H     -4.246023    6.394742    6.755501
H     -1.995761    7.367149    6.780229
H     -0.053958    6.136831    6.931792
H      2.295753    5.569900    7.011789
H      4.393878    5.449622    7.084811
H      6.000371    3.640079    7.028301
H      7.406996    2.105260    6.900474
H      7.649990   -0.307772    7.112206
H      5.871424   -1.799037    7.320998
C      1.910810    0.635112    1.628394
C      2.750538   -0.210336    2.364712
C      0.685334    0.108650    1.051684
C      1.650392    1.979303    2.087905
C      2.400847   -1.603471    2.548474
C      0.349200   -1.232288    1.232432
C      1.224621   -2.108579    1.993819
C      3.347924    0.259969    3.600497
C     -0.339900    1.132222    1.162045
C      0.258387    2.287407    1.810624
C      2.234263    2.432162    3.281859
C      3.097287    1.552189    4.051399
C      2.797372   -1.997790    3.893669
C     -1.022208   -1.605464    1.527144
C      3.386571   -0.847109    4.540921
C     -1.657637    0.772620    1.448454
C      0.395720   -3.022158    2.755729
C     -0.495367    3.032957    2.718285
C     -2.006982   -0.624817    1.632764
C      1.459933    3.201196    4.214023
C     -0.990871   -2.710724    2.471218
C      1.999313   -2.875993    4.625100
C      2.870686    1.792605    5.463516
C      0.775372   -3.394848    4.048130
C      0.118143    3.481124    3.961902
C      3.173492   -0.617597    5.899965
C     -2.438706    1.551368    2.393603
C     -1.858975    2.658912    3.013502
C      1.840992    2.798081    5.560149
C      2.915710    0.726765    6.376728
C     -3.005270   -0.703596    2.687254
C     -1.945555   -2.782023    3.484946
C      1.767857   -2.639847    6.038632
C      2.343195   -1.534119    6.664170
C     -3.276082    0.637215    3.151129
C     -0.215569   -3.475918    5.098987
C     -0.863701    3.383297    4.997288
C     -2.970106   -1.765189    3.596611
C     -2.077974    2.876181    4.436206
C      0.874489    2.683239    6.548882
C     -1.549306   -3.176069    4.825636
C      1.925086    0.643164    7.419372
C      0.395797   -3.012334    6.331987
N     -0.485201    3.032504    6.305459
C      1.563652   -0.752498    7.606717
C     -3.495781    0.869373    4.516604
C      0.919122    1.618009    7.505733
C     -2.895284    2.007211    5.151392
C     -3.201011   -1.522302    5.008536
C     -2.326957   -2.398844    5.767306
C     -0.350946   -2.268737    7.245825
C      0.244436   -1.111664    7.892851
C     -3.460097   -0.232418    5.465720
C     -1.291478    2.098066    7.016503
C     -0.439770    1.249359    7.798182
C     -2.486470    1.622247    6.495079
C     -1.741592   -1.956297    6.959008
C     -0.788337   -0.094073    8.003575
C     -2.848230    0.237820    6.698306
C     -2.007443   -0.612884    7.438217

160
Iteration 46
H      5.859429    3.643484    2.713714
H      6.108341    1.602350    2.810469
H      6.377997   -0.789784    3.020741
H      7.209538   -2.951714    3.384210
H      5.933608   -5.040961    3.582683
H      3.663042   -5.447829    3.422311
H      1.436292   -6.426567    3.505122
H     -0.352996   -7.831516    3.817301
H     -2.752530   -7.341607    3.693548
H     -3.748827   -5.330712    3.243911
H     -5.375006   -3.586416    2.918481
H     -6.391140   -1.899555    2.727503
H     -6.566745    0.501058    2.719313
H     -7.108562    2.630743    2.829091
H     -5.893712    4.751669    2.772229
H     -3.654176    5.194144    2.651739
H     -1.421511    6.155521    2.684217
H      0.424439    7.577312    2.900074
H      2.816309    7.046427    2.990316
H      4.129541    5.338789    2.786304
C      6.499173    1.217976    3.748934
C      6.653376   -0.160435    3.863217
C      6.651082   -3.148645    4.298255
C      5.924775   -4.333395    4.410367
C      3.296537   -5.830315    4.372786
C      2.022221   -6.389282    4.421711
C     -0.829831   -7.304582    4.642342
C     -2.191968   -7.026388    4.572215
C     -4.383783   -5.054834    4.079829
C     -5.316752   -4.040432    3.902460
C     -6.603213   -1.405970    3.672741
C     -6.731196   -0.022021    3.658212
C     -6.604338    2.972153    3.731260
C     -5.915137    4.181380    3.699611
C     -3.325004    5.705869    3.553155
C     -2.045944    6.254263    3.569172
C      0.838572    7.146446    3.810499
C      2.197384    6.839130    3.861137
C      4.570194    5.009176    3.723791
C      5.542196    4.015004    3.685241
C      6.968850   -0.756071    5.094333
C      6.620984   -2.179527    5.318407
C      5.128356   -4.593923    5.541930
C      4.029893   -5.590496    5.548198
C      1.422106   -6.726060    5.647655
C     -0.052269   -6.856688    5.727047
C     -2.838024   -6.291022    5.585077
C     -4.121132   -5.587650    5.352682
C     -6.031655   -3.492725    4.983406
C     -6.631509   -2.134871    4.879244
C     -6.921041    0.712533    4.843218
C     -6.603986    2.159720    4.883166
C     -5.196290    4.640115    4.819789
C     -4.102963    5.635668    4.722247
C     -1.487930    6.755076    4.757873
C     -0.014524    6.854711    4.889184
C      2.763303    6.213255    4.987806
C      4.060966    5.492863    4.943159
C      6.022945    3.413908    4.864300
C      6.653622    2.068254    4.857897
C      5.961301   -2.520318    6.512601
C      5.231113   -3.697056    6.620260
C      3.508873   -6.113733    6.747960
C      2.233238   -6.666428    6.797432
C     -0.734655   -6.274125    6.810236
C     -2.096026   -5.998025    6.742151
C     -4.974159   -5.186175    6.397164
C     -5.907753   -4.169816    6.215486
C     -7.010697   -1.415359    6.029682
C     -7.162479   -0.032930    6.011516
C     -6.034856    2.708040    6.046104
C     -5.349776    3.915855    6.015936
C     -3.623734    6.330703    5.850677
C     -2.344883    6.875439    5.869280
C      0.585143    6.387531    6.073067
C      1.936364    6.073313    6.119525
C      4.703484    5.047789    6.113862
C      5.642141    4.023293    6.075641
C      7.185639    1.484837    6.027228
C      7.333424    0.106741    6.145941
H      4.621369   -3.851190    7.507013
H      4.087610   -6.034240    7.666635
H      1.837701   -7.005255    7.753666
H     -0.169922   -5.908320    7.664743
H     -2.556139   -5.424682    7.544118
H     -4.868276   -5.633739    7.384227
H     -6.491301   -3.855934    7.077503
H     -7.114171   -1.925384    6.983772
H     -7.404770    0.478114    6.941309
H     -6.001131    2.117818    6.958561
H     -4.808636    4.229726    6.905462
H     -4.238227    6.393605    6.747253
H     -1.980353    7.349151    6.779444
H     -0.036113    6.146240    6.932382
H      2.320931    5.592928    7.014508
H      4.410253    5.450778    7.080749
H      6.007103    3.630513    7.021292
H      7.427899    2.106022    6.886944
H      7.680465   -0.307511    7.091238
H      5.901178   -1.791615    7.317548
C      1.905293    0.661522    1.638042
C      2.744295   -0.189538    2.368541
C      0.681672    0.138717    1.053652
C      1.642256    2.001240    2.108742
C      2.395841   -1.584554    2.539030
C      0.346964   -1.204360    1.221463
C      1.221629   -2.086422    1.976894
C      3.338038    0.270640    3.610423
C     -0.344920    1.160392    1.170620
C      0.250421    2.310505    1.830838
C      2.222546    2.444260    3.308192
C      3.085337    1.558666    4.072213
C      2.790228   -1.990789    3.881606
C     -1.024821   -1.581626    1.510087
C      3.376107   -0.845085    4.541009
C     -1.662788    0.796659    1.451083
C      0.391744   -3.008142    2.728660
C     -0.506204    3.047462    2.743050
C     -2.010641   -0.602871    1.622187
C      1.444566    3.203736    4.244942
C     -0.994626   -2.695502    2.443936
C      1.991013   -2.876746    4.602765
C      2.853913    1.786120    5.486459
C      0.768920   -3.392646    4.018363
C      0.103777    3.485186    3.991692
C      3.159579   -0.628553    5.902125
C     -2.446986    1.566372    2.401154
C     -1.870159    2.669012    3.031786
C      1.822334    2.788411    5.588583
C      2.897581    0.710919    6.389287
C     -3.010704   -0.691845    2.674473
C     -1.951133   -2.777210    3.455487
C      1.756370   -2.654034    6.017689
C      2.328605   -1.553483    6.654506
C     -3.284147    0.644659    3.149100
C     -0.224535   -3.484246    5.066340
C     -0.880028    3.377470    5.023405
C     -2.976330   -1.761769    3.574234
C     -2.092713    2.874424    4.455805
C      0.853789    2.663322    6.573889
C     -1.558678   -3.184142    4.793324
C      1.904681    0.616196    7.428502
C      0.383620   -3.030609    6.304627
N     -0.505556    3.012613    6.329609
C      1.545356   -0.781860    7.602446
C     -3.506726    0.863873    4.516588
C      0.897819    1.589474    7.521889
C     -2.909608    1.996597    5.163184
C     -3.210308   -1.531695    4.988207
C     -2.338818   -2.416059    5.741028
C     -0.366311   -2.297245    7.223525
C      0.226049   -1.145139    7.882176
C     -3.471365   -0.246312    5.455442
C     -1.310937    2.070248    7.032058
C     -0.460545    1.215925    7.808132
C     -2.504086    1.598375    6.504214
C     -1.757146   -1.983895    6.937723
C     -0.808403   -0.130014    7.999943
C     -2.864425    0.212633    6.693723
C     -2.025343   -0.644863    7.427023

160
Iteration 47
H      5.850922    3.644208    2.697977
H      6.081055    1.604359    2.799961
H      6.352095   -0.790683    3.006669
H      7.191084   -2.958562    3.373780
H      5.912195   -5.042283    3.589926
H      3.668609   -5.467286    3.446224
H      1.442892   -6.441401    3.534070
H     -0.348192   -7.835035    3.848336
H     -2.747721   -7.344786    3.721003
H     -3.755076   -5.338213    3.257243
H     -5.384223   -3.599871    2.926074
H     -6.363650   -1.905442    2.736010
H     -6.539266    0.494781    2.717158
H     -7.103348    2.624088    2.811559
H     -5.879910    4.737385    2.752702
H     -3.653101    5.196608    2.644292
H     -1.417917    6.148981    2.686716
H      0.421872    7.567874    2.901368
H      2.810045    7.038092    2.986000
H      4.133239    5.346370    2.778709
C      6.483203    1.215589    3.732205
C      6.638190   -0.162043    3.846576
C      6.639863   -3.150229    4.293184
C      5.910384   -4.331772    4.414955
C      3.302145   -5.841035    4.399936
C      2.026795   -6.397207    4.451227
C     -0.825201   -7.304200    4.670587
C     -2.187208   -7.025786    4.598174
C     -4.385599   -5.057155    4.095085
C     -5.319010   -4.044287    3.913862
C     -6.593781   -1.408943    3.675575
C     -6.720661   -0.024591    3.654814
C     -6.608474    2.968959    3.717666
C     -5.911228    4.173584    3.683673
C     -3.324202    5.703285    3.548863
C     -2.043053    6.247907    3.571309
C      0.837012    7.139011    3.812135
C      2.195270    6.832968    3.860183
C      4.573231    5.013568    3.715474
C      5.538947    4.014042    3.671539
C      6.970419   -0.754999    5.075148
C      6.618473   -2.176020    5.308415
C      5.129121   -4.590537    5.556744
C      4.031921   -5.587677    5.573892
C      1.425101   -6.724843    5.678710
C     -0.049559   -6.854436    5.755157
C     -2.832013   -6.281265    5.604899
C     -4.117900   -5.582017    5.370532
C     -6.029803   -3.489351    4.994632
C     -6.633044   -2.133537    4.883668
C     -6.932709    0.713333    4.833295
C     -6.618484    2.161212    4.872598
C     -5.203139    4.639399    4.808359
C     -4.106335    5.632823    4.716206
C     -1.486348    6.745491    4.761972
C     -0.013687    6.847951    4.893513
C      2.765367    6.208809    4.986613
C      4.063934    5.492299    4.937037
C      6.028047    3.413799    4.847340
C      6.655803    2.068161    4.837275
C      5.969760   -2.511380    6.510227
C      5.239947   -3.687451    6.629598
C      3.507515   -6.096159    6.778347
C      2.231785   -6.648070    6.830648
C     -0.732817   -6.270310    6.837115
C     -2.093303   -5.989897    6.764693
C     -4.967291   -5.173783    6.414823
C     -5.900358   -4.156949    6.230397
C     -7.031262   -1.411246    6.026733
C     -7.187025   -0.029283    6.000892
C     -6.059257    2.715286    6.037635
C     -5.370522    3.922168    6.006864
C     -3.625906    6.320144    5.848891
C     -2.345487    6.863126    5.871886
C      0.589722    6.385282    6.077012
C      1.941268    6.072009    6.120164
C      4.708834    5.042227    6.104439
C      5.648695    4.018756    6.061326
C      7.208015    1.487821    5.998881
C      7.354097    0.109681    6.118159
H      4.643658   -3.840458    7.525682
H      4.080836   -6.003203    7.699062
H      1.836209   -6.979313    7.789404
H     -0.169741   -5.900413    7.690787
H     -2.552685   -5.412226    7.563713
H     -4.855311   -5.612784    7.404985
H     -6.479774   -3.836541    7.092576
H     -7.145427   -1.916222    6.982188
H     -7.444683    0.483469    6.925664
H     -6.035982    2.132019    6.954855
H     -4.840215    4.239929    6.901500
H     -4.243597    6.385516    6.742990
H     -1.980489    7.328020    6.786315
H     -0.031128    6.143372    6.936433
H      2.330324    5.596149    7.015777
H      4.417976    5.441974    7.073334
H      6.018531    3.624930    7.004510
H      7.466738    2.111586    6.851895
H      7.714068   -0.304814    7.058512
H      5.917720   -1.779756    7.313152
C      1.914827    0.694840    1.648937
C      2.751304   -0.165944    2.370986
C      0.692530    0.180359    1.053974
C      1.651504    2.028722    2.135651
C      2.400840   -1.562533    2.522967
C      0.356614   -1.164596    1.203614
C      1.228254   -2.056895    1.950371
C      3.341753    0.278608    3.620627
C     -0.333250    1.201637    1.180376
C      0.260714    2.342844    1.856941
C      2.229136    2.457191    3.341662
C      3.089988    1.561657    4.097535
C      2.791755   -1.986231    3.861446
C     -1.016655   -1.543949    1.483734
C      3.376473   -0.849099    4.537272
C     -1.652311    0.835802    1.452039
C      0.394909   -2.987291    2.688134
C     -0.498155    3.069371    2.775571
C     -2.001717   -0.565465    1.605046
C      1.447653    3.204407    4.285391
C     -0.990526   -2.669544    2.403261
C      1.988271   -2.880339    4.568713
C      2.853628    1.771179    5.514324
C      0.767719   -3.388595    3.974145
C      0.108067    3.490612    4.030938
C      3.156809   -0.650375    5.900573
C     -2.438966    1.594683    2.409164
C     -1.863471    2.688230    3.055275
C      1.821308    2.772037    5.625181
C      2.893021    0.683243    6.402790
C     -3.004294   -0.665846    2.654091
C     -1.949794   -2.762707    3.411651
C      1.749669   -2.675869    5.986014
C      2.321042   -1.584454    6.638035
C     -3.278065    0.665048    3.143576
C     -0.229145   -3.492096    5.017782
C     -0.879514    3.371220    5.058467
C     -2.973885   -1.747289    3.540708
C     -2.090158    2.876889    4.480726
C      0.849600    2.636132    6.605688
C     -1.562885   -3.187952    4.745539
C      1.896372    0.576544    7.437577
C      0.375178   -3.053765    6.262992
N     -0.508993    2.987625    6.359982
C      1.535413   -0.823595    7.593247
C     -3.504144    0.867591    4.513133
C      0.890194    1.549984    7.540474
C     -2.909456    1.991852    5.176014
C     -3.211013   -1.534062    4.957438
C     -2.344189   -2.430675    5.701843
C     -0.377085   -2.332852    7.188591
C      0.214604   -1.189591    7.863102
C     -3.472085   -0.253849    5.437846
C     -1.315554    2.037372    7.048226
C     -0.468695    1.173149    7.816972
C     -2.508830    1.574679    6.512170
C     -1.767336   -2.014616    6.904376
C     -0.819359   -0.174915    7.989707
C     -2.871249    0.188018    6.683115
C     -2.035303   -0.681207    7.406079

160
Iteration 48
H      5.883341    3.654126    2.679651
H      6.086105    1.596508    2.789069
H      6.361015   -0.799627    2.996089
H      7.200449   -2.972455    3.371305
H      5.918918   -5.050895    3.611901
H      3.678300   -5.456138    3.477623
H      1.448873   -6.418698    3.570355
H     -0.333254   -7.823171    3.887224
H     -2.733623   -7.340101    3.747019
H     -3.757717   -5.349836    3.263827
H     -5.390724   -3.618741    2.920316
H     -6.339898   -1.899156    2.730706
H     -6.530078    0.499059    2.708252
H     -7.116155    2.635970    2.808041
H     -5.894492    4.749998    2.756991
H     -3.661499    5.203145    2.642367
H     -1.420577    6.145577    2.687761
H      0.425876    7.550113    2.899745
H      2.810648    7.019792    2.980051
H      4.146907    5.333887    2.768340
C      6.497258    1.207687    3.717020
C      6.654551   -0.169147    3.833159
C      6.654973   -3.155834    4.295789
C      5.924606   -4.334935    4.432097
C      3.311072   -5.824520    4.432744
C      2.033535   -6.374369    4.486099
C     -0.814750   -7.287495    4.703653
C     -2.176953   -7.013467    4.623781
C     -4.386414   -5.061421    4.102160
C     -5.320173   -4.050718    3.912741
C     -6.584722   -1.404774    3.666714
C     -6.720908   -0.021050    3.644011
C     -6.617744    2.975122    3.714351
C     -5.921538    4.180773    3.684723
C     -3.328265    5.704629    3.548647
C     -2.044963    6.244289    3.572245
C      0.840659    7.118891    3.809493
C      2.198883    6.813733    3.856063
C      4.585578    5.000570    3.704302
C      5.565436    4.014919    3.655851
C      6.998438   -0.757434    5.061717
C      6.645394   -2.175950    5.305423
C      5.145982   -4.581139    5.578692
C      4.042384   -5.570405    5.604669
C      1.430949   -6.696269    5.714090
C     -0.044050   -6.826761    5.786856
C     -2.827927   -6.266252    5.623696
C     -4.116111   -5.574191    5.382418
C     -6.030386   -3.486524    4.990046
C     -6.635397   -2.131505    4.873482
C     -6.940585    0.714906    4.821980
C     -6.626281    2.162560    4.865769
C     -5.206423    4.638832    4.808423
C     -4.107257    5.630285    4.718309
C     -1.482847    6.733078    4.764114
C     -0.009057    6.829394    4.892798
C      2.772258    6.187495    4.980600
C      4.073606    5.475738    4.926844
C      6.049053    3.406539    4.829768
C      6.681233    2.063926    4.818156
C      6.001514   -2.500509    6.512733
C      5.267301   -3.672305    6.645068
C      3.515196   -6.070210    6.811659
C      2.237568   -6.618192    6.865891
C     -0.732657   -6.239376    6.863688
C     -2.094095   -5.965319    6.784729
C     -4.964563   -5.157439    6.423540
C     -5.897631   -4.142274    6.231139
C     -7.048481   -1.410971    6.012654
C     -7.204045   -0.029249    5.986639
C     -6.060623    2.709372    6.031244
C     -5.369368    3.914980    6.003393
C     -3.622276    6.309861    5.853442
C     -2.338772    6.846479    5.876973
C      0.597372    6.365874    6.074653
C      1.949462    6.051655    6.115175
C      4.718488    5.021134    6.092485
C      5.663470    4.002606    6.046329
C      7.242556    1.487820    5.977161
C      7.390482    0.110405    6.098521
H      4.674389   -3.815442    7.544982
H      4.089105   -5.977918    7.732028
H      1.840202   -6.942114    7.826345
H     -0.174512   -5.860830    7.716639
H     -2.557406   -5.382846    7.577853
H     -4.849702   -5.586301    7.417778
H     -6.475599   -3.813899    7.091227
H     -7.172306   -1.915960    6.966959
H     -7.471874    0.481968    6.909400
H     -6.033392    2.121925    6.945689
H     -4.834143    4.225183    6.897698
H     -4.235417    6.367435    6.751123
H     -1.972286    7.309622    6.791660
H     -0.022661    6.124704    6.934900
H      2.339105    5.573305    7.009232
H      4.426691    5.415678    7.063205
H      6.029346    3.601666    6.988013
H      7.511727    2.115474    6.824084
H      7.755450   -0.302980    7.037509
H      5.962261   -1.765481    7.313404
C      1.906528    0.728451    1.656651
C      2.743005   -0.140254    2.369633
C      0.685697    0.219846    1.053363
C      1.641372    2.056256    2.158899
C      2.393270   -1.538805    2.504150
C      0.350942   -1.127286    1.186021
C      1.222275   -2.027978    1.923112
C      3.330759    0.290225    3.625726
C     -0.340908    1.238738    1.190427
C      0.250752    2.372350    1.881516
C      2.217406    2.471630    3.370126
C      3.078488    1.568213    4.116875
C      2.782811   -1.978329    3.837945
C     -1.022715   -1.511198    1.459406
C      3.365314   -0.848502    4.528885
C     -1.660259    0.868650    1.455215
C      0.388436   -2.968154    2.648148
C     -0.510061    3.087748    2.807299
C     -2.008752   -0.534724    1.591248
C      1.432943    3.206138    4.321408
C     -0.997191   -2.648005    2.364994
C      1.978495   -2.881753    4.532538
C      2.838547    1.761139    5.536335
C      0.759589   -3.384822    3.929999
C      0.093991    3.494433    4.067875
C      3.143312   -0.665853    5.893912
C     -2.449118    1.615645    2.420401
C     -1.875700    2.701711    3.080581
C      1.804476    2.758446    5.656796
C      2.876613    0.661524    6.410952
C     -3.012788   -0.648329    2.637656
C     -1.958325   -2.754129    3.370772
C      1.737172   -2.693791    5.951631
C      2.306610   -1.609492    6.617666
C     -3.288449    0.676755    3.142293
C     -0.239202   -3.501276    4.970619
C     -0.894966    3.363082    5.092750
C     -2.983514   -1.741055    3.511001
C     -2.104490    2.874032    4.507663
C      0.831664    2.610263    6.633601
C     -1.573526   -3.195253    4.700306
C      1.878105    0.541678    7.441940
C      0.362599   -3.076468    6.221841
N     -0.526852    2.962123    6.389573
C      1.518636   -0.860491    7.580570
C     -3.516478    0.863077    4.514015
C      0.871433    1.512943    7.555375
C     -2.924299    1.980292    5.192088
C     -3.222089   -1.544874    4.930075
C     -2.356441   -2.450156    5.665181
C     -0.391754   -2.367265    7.155266
C      0.198177   -1.231245    7.843426
C     -3.484629   -0.269725    5.424559
C     -1.333440    2.003867    7.065507
C     -0.486628    1.131361    7.825208
C     -2.525657    1.546786    6.522995
C     -1.782593   -2.046661    6.874309
C     -0.836497   -0.218853    7.980623
C     -2.886714    0.158240    6.676914
C     -2.050872   -0.719027    7.389822

160
Iteration 49
H      5.870298    3.660159    2.676134
H      6.065916    1.594468    2.792747
H      6.345852   -0.803305    3.001101
H      7.188683   -2.972897    3.377975
H      5.911306   -5.052434    3.625393
H      3.667538   -5.462761    3.492838
H      1.443155   -6.440692    3.588452
H     -0.337850   -7.840936    3.909674
H     -2.736903   -7.348992    3.761159
H     -3.766977   -5.363905    3.267673
H     -5.401912   -3.632102    2.919436
H     -6.309429   -1.896908    2.736605
H     -6.499354    0.500116    2.708335
H     -7.107447    2.637708    2.803961
H     -5.894936    4.757622    2.754353
H     -3.659982    5.206619    2.638154
H     -1.420733    6.152033    2.682218
H      0.425432    7.572327    2.898532
H      2.807959    7.036468    2.979044
H      4.145386    5.355278    2.763539
C      6.481395    1.206186    3.717462
C      6.642069   -0.169998    3.835145
C      6.644670   -3.154863    4.303664
C      5.916318   -4.334475    4.443838
C      3.302094   -5.828840    4.449098
C      2.028949   -6.389384    4.503377
C     -0.819707   -7.300761    4.722980
C     -2.180884   -7.021552    4.638075
C     -4.390066   -5.066942    4.107877
C     -5.322823   -4.055285    3.915731
C     -6.566117   -1.401758    3.668153
C     -6.699701   -0.018478    3.642730
C     -6.608621    2.977679    3.709662
C     -5.919265    4.186845    3.681234
C     -3.327887    5.710881    3.542870
C     -2.046594    6.252988    3.565452
C      0.838336    7.137987    3.807666
C      2.195658    6.828920    3.854342
C      4.579314    5.013251    3.700470
C      5.551837    4.019336    3.651896
C      6.990512   -0.754822    5.063842
C      6.635661   -2.172665    5.310949
C      5.137527   -4.578973    5.591274
C      4.035272   -5.570962    5.619778
C      1.425839   -6.702725    5.733076
C     -0.049055   -6.835861    5.804858
C     -2.831525   -6.269216    5.633981
C     -4.115779   -5.571882    5.390854
C     -6.024814   -3.482132    4.993867
C     -6.627949   -2.127289    4.874417
C     -6.929865    0.718482    4.817739
C     -6.615478    2.165740    4.861155
C     -5.204280    4.645210    4.804302
C     -4.107111    5.638131    4.712616
C     -1.486298    6.743978    4.757550
C     -0.013262    6.844209    4.888747
C      2.767051    6.199497    4.978471
C      4.064591    5.482414    4.923929
C      6.034668    3.407931    4.825518
C      6.670980    2.066179    4.814718
C      5.994042   -2.495754    6.520039
C      5.261148   -3.668662    6.656288
C      3.508974   -6.068678    6.828128
C      2.232826   -6.620235    6.884160
C     -0.737540   -6.238745    6.875994
C     -2.097440   -5.962175    6.793265
C     -4.959179   -5.147464    6.432793
C     -5.889824   -4.131210    6.238006
C     -7.049324   -1.405694    6.009733
C     -7.203601   -0.024034    5.981147
C     -6.052527    2.713278    6.027552
C     -5.363837    3.920158    5.999222
C     -3.625842    6.322371    5.845728
C     -2.343362    6.859981    5.869062
C      0.591535    6.377468    6.069839
C      1.942953    6.061934    6.111405
C      4.705956    5.022186    6.089647
C      5.650253    4.003239    6.042807
C      7.239807    1.493641    5.971876
C      7.387404    0.115889    6.096587
H      4.668489   -3.809538    7.556712
H      4.084083   -5.975159    7.747632
H      1.834698   -6.938183    7.846304
H     -0.180607   -5.860376    7.729710
H     -2.560238   -5.374529    7.582804
H     -4.843042   -5.572839    7.428360
H     -6.460601   -3.793275    7.099139
H     -7.187111   -1.910267    6.962339
H     -7.476486    0.488869    6.901521
H     -6.020424    2.124228    6.940864
H     -4.828810    4.230782    6.893444
H     -4.239412    6.379461    6.743123
H     -1.979730    7.328379    6.782211
H     -0.029724    6.133842    6.928511
H      2.330071    5.581018    7.005188
H      4.413315    5.413352    7.061545
H      6.012216    3.597765    6.984075
H      7.510067    2.123989    6.816463
H      7.759136   -0.295901    7.033680
H      5.954116   -1.758376    7.318524
C      1.903862    0.746706    1.654305
C      2.742232   -0.127321    2.358603
C      0.682281    0.242290    1.049445
C      1.639288    2.070290    2.167787
C      2.393869   -1.526945    2.482289
C      0.348707   -1.106078    1.172078
C      1.222278   -2.012270    1.899716
C      3.332330    0.293190    3.616615
C     -0.344415    1.259418    1.196817
C      0.248191    2.387923    1.895611
C      2.217964    2.476020    3.380971
C      3.081041    1.566927    4.118282
C      2.786794   -1.977076    3.811267
C     -1.024007   -1.493126    1.445372
C      3.369808   -0.852656    4.510392
C     -1.663133    0.886539    1.461106
C      0.391068   -2.958704    2.619025
C     -0.510822    3.095909    2.828667
C     -2.010514   -0.518298    1.587231
C      1.435711    3.202510    4.339884
C     -0.995405   -2.637115    2.341932
C      1.985355   -2.886543    4.500079
C      2.845614    1.747951    5.539964
C      0.765616   -3.385501    3.896575
C      0.096048    3.492622    4.091313
C      3.151573   -0.680991    5.876989
C     -2.450391    1.625599    2.433893
C     -1.876051    2.706977    3.101662
C      1.811201    2.744364    5.670856
C      2.885803    0.641981    6.404889
C     -3.012349   -0.641101    2.634554
C     -1.954448   -2.751879    3.348849
C      1.747103   -2.709248    5.920790
C      2.317363   -1.630610    6.594219
C     -3.288070    0.680011    3.149924
C     -0.230442   -3.510465    4.938607
C     -0.890943    3.353469    5.117368
C     -2.980386   -1.741145    3.499416
C     -2.102063    2.868227    4.529985
C      0.840512    2.588264    6.649414
C     -1.565481   -3.202898    4.674389
C      1.889552    0.513535    7.437298
C      0.373844   -3.095324    6.191200
N     -0.520026    2.941550    6.410850
C      1.531195   -0.889688    7.565158
C     -3.513409    0.855180    4.523312
C      0.882420    1.483119    7.561279
C     -2.920451    1.967968    5.209433
C     -3.215959   -1.556787    4.920373
C     -2.347470   -2.467045    5.647693
C     -0.379001   -2.394452    7.132235
C      0.211545   -1.263641    7.827651
C     -3.478915   -0.285549    5.424160
C     -1.325058    1.977430    7.081039
C     -0.475108    1.098700    7.830744
C     -2.518146    1.523282    6.536937
C     -1.771241   -2.073289    6.858059
C     -0.823662   -0.252968    7.975515
C     -2.877819    0.132760    6.679505
C     -2.039175   -0.749597    7.382978

160
Iteration 50
H      5.858428    3.642879    2.660375
H      6.066726    1.576675    2.782964
H      6.351936   -0.817265    3.006710
H      7.211257   -2.981087    3.393280
H      5.928452   -5.056444    3.641816
H      3.690582   -5.468664    3.505110
H      1.459929   -6.428097    3.599112
H     -0.329162   -7.818108    3.912928
H     -2.728267   -7.331602    3.765604
H     -3.775038   -5.365681    3.268469
H     -5.411559   -3.642000    2.913282
H     -6.288558   -1.881485    2.735145
H     -6.491455    0.514877    2.709778
H     -7.120253    2.656740    2.809960
H     -5.904974    4.776755    2.771646
H     -3.678160    5.213197    2.658330
H     -1.432575    6.154684    2.695648
H      0.410212    7.562075    2.901263
H      2.791790    7.022786    2.968121
H      4.134849    5.337860    2.747305
C      6.485400    1.196829    3.709318
C      6.648833   -0.177805    3.835019
C      6.665376   -3.160079    4.318490
C      5.932508   -4.336304    4.458417
C      3.320009   -5.828563    4.462528
C      2.042105   -6.377126    4.515608
C     -0.811308   -7.278612    4.726610
C     -2.173461   -7.003771    4.643212
C     -4.393329   -5.062958    4.110271
C     -5.328086   -4.054027    3.913602
C     -6.559620   -1.389777    3.664555
C     -6.698542   -0.006603    3.641029
C     -6.623240    2.993208    3.718010
C     -5.932395    4.202171    3.696138
C     -3.340168    5.714723    3.561505
C     -2.057380    6.253578    3.580133
C      0.827294    7.127254    3.808314
C      2.184411    6.815648    3.847056
C      4.572275    5.001428    3.684704
C      5.543253    4.005652    3.635987
C      6.999989   -0.755034    5.066408
C      6.648895   -2.172100    5.320128
C      5.152702   -4.577470    5.606433
C      4.047711   -5.565296    5.635656
C      1.434370   -6.690881    5.743515
C     -0.041139   -6.819686    5.811783
C     -2.825574   -6.251208    5.637813
C     -4.111404   -5.557523    5.394939
C     -6.025905   -3.473068    4.990502
C     -6.631894   -2.119231    4.868078
C     -6.942583    0.727178    4.815713
C     -6.631880    2.175691    4.865619
C     -5.217642    4.653949    4.822015
C     -4.115628    5.642228    4.733322
C     -1.491853    6.739252    4.771158
C     -0.018435    6.835895    4.894297
C      2.761549    6.187188    4.968083
C      4.058766    5.470155    4.908714
C      6.035388    3.402470    4.809530
C      6.676377    2.063080    4.801758
C      6.007901   -2.491668    6.529868
C      5.275297   -3.664228    6.668743
C      3.516051   -6.058787    6.843329
C      2.238460   -6.607420    6.896556
C     -0.731009   -6.219990    6.880966
C     -2.090376   -5.941316    6.796034
C     -4.952608   -5.128307    6.437228
C     -5.885335   -4.114856    6.238632
C     -7.066111   -1.401146    6.000775
C     -7.224205   -0.019662    5.974590
C     -6.072235    2.718603    6.036174
C     -5.382076    3.924843    6.014055
C     -3.627952    6.321325    5.867084
C     -2.343747    6.855136    5.886826
C      0.592526    6.367486    6.071601
C      1.943761    6.050610    6.106096
C      4.705935    5.015960    6.073458
C      5.652738    4.000182    6.026395
C      7.248846    1.498184    5.960581
C      7.398314    0.121505    6.093465
H      4.682450   -3.802877    7.569362
H      4.087227   -5.961227    7.764907
H      1.837949   -6.925426    7.857751
H     -0.175148   -5.844510    7.736688
H     -2.553597   -5.355030    7.586321
H     -4.833395   -5.547395    7.435040
H     -6.453062   -3.772156    7.099823
H     -7.215376   -1.908830    6.949939
H     -7.507233    0.490439    6.893486
H     -6.042680    2.125408    6.946884
H     -4.847720    4.230150    6.910565
H     -4.238730    6.379855    6.766311
H     -1.974815    7.317460    6.800983
H     -0.023026    6.126150    6.935113
H      2.333769    5.568813    6.998105
H      4.412999    5.405272    7.046085
H      6.021892    3.601428    6.967779
H      7.518651    2.134179    6.801104
H      7.772347   -0.284518    7.032157
H      5.961625   -1.749039    7.323113
C      1.911875    0.747656    1.656702
C      2.747115   -0.129417    2.360646
C      0.691486    0.246680    1.047119
C      1.647614    2.069808    2.174165
C      2.396526   -1.529162    2.478562
C      0.355411   -1.101470    1.164457
C      1.225760   -2.011124    1.891308
C      3.334717    0.286291    3.621136
C     -0.334202    1.264250    1.195327
C      0.258148    2.389523    1.899292
C      2.223719    2.470588    3.390122
C      3.083496    1.558654    4.126384
C      2.785008   -1.984101    3.806797
C     -1.018413   -1.487811    1.432638
C      3.367950   -0.862269    4.511169
C     -1.653982    0.892308    1.454471
C      0.391467   -2.958797    2.605107
C     -0.502331    3.094516    2.833299
C     -2.004001   -0.512310    1.575131
C      1.440037    3.194963    4.349747
C     -0.993859   -2.634641    2.325633
C      1.980558   -2.894965    4.490503
C      2.845748    1.736321    5.548244
C      0.761881   -3.390071    3.882179
C      0.101418    3.486621    4.098976
C      3.146283   -0.694700    5.877370
C     -2.442317    1.628603    2.428002
C     -1.868163    2.706358    3.101495
C      1.811433    2.733277    5.680465
C      2.881449    0.626883    6.409583
C     -3.008875   -0.637447    2.618805
C     -1.956368   -2.751438    3.329109
C      1.738079   -2.721834    5.910923
C      2.308623   -1.645736    6.589415
C     -3.283581    0.681773    3.138187
C     -0.237301   -3.516967    4.921150
C     -0.888640    3.345446    5.122627
C     -2.981612   -1.740218    3.480094
C     -2.097781    2.862216    4.529661
C      0.837910    2.575698    6.655469
C     -1.570675   -3.206045    4.654399
C      1.882374    0.496536    7.439347
C      0.364076   -3.106221    6.176329
N     -0.521087    2.931133    6.415147
C      1.521363   -0.906774    7.560981
C     -3.512250    0.853228    4.510899
C      0.875649    1.466909    7.563346
C     -2.919920    1.962424    5.202225
C     -3.220534   -1.559710    4.901066
C     -2.354630   -2.472568    5.627740
C     -0.389876   -2.406565    7.117188
C      0.200321   -1.279622    7.818573
C     -3.482348   -0.289508    5.408167
C     -1.330767    1.966393    7.078500
C     -0.483649    1.083851    7.827716
C     -2.522182    1.514958    6.529162
C     -1.780662   -2.082929    6.840673
C     -0.833655   -0.267751    7.967088
C     -2.883818    0.124108    6.666163
C     -2.048323   -0.760971    7.369690

160
Iteration 51
H      5.885538    3.652692    2.667971
H      6.072589    1.583085    2.791715
H      6.352763   -0.812160    3.014342
H      7.207876   -2.976224    3.395469
H      5.927158   -5.053753    3.639989
H      3.690737   -5.470023    3.501481
H      1.459621   -6.430618    3.593475
H     -0.332915   -7.823188    3.906207
H     -2.730231   -7.327137    3.757807
H     -3.796107   -5.370766    3.263715
H     -5.433643   -3.646181    2.916000
H     -6.274013   -1.879740    2.744438
H     -6.487971    0.515018    2.715182
H     -7.129753    2.649944    2.808431
H     -5.905742    4.765923    2.761918
H     -3.684837    5.200258    2.646017
H     -1.438092    6.136538    2.678868
H      0.411520    7.542564    2.878503
H      2.793704    7.009212    2.953331
H      4.149676    5.336836    2.745434
C      6.489422    1.200852    3.718234
C      6.650019   -0.174493    3.843438
C      6.661584   -3.157358    4.320023
C      5.930603   -4.335013    4.457829
C      3.319838   -5.831327    4.458110
C      2.042053   -6.380294    4.509988
C     -0.813781   -7.283299    4.720381
C     -2.174573   -7.001202    4.635559
C     -4.404184   -5.062849    4.110549
C     -5.340257   -4.053421    3.917544
C     -6.556485   -1.388266    3.670646
C     -6.700156   -0.006379    3.644972
C     -6.631901    2.989056    3.715093
C     -5.935213    4.194276    3.688154
C     -3.344235    5.704028    3.548080
C     -2.060053    6.239897    3.564765
C      0.827419    7.114195    3.789140
C      2.185498    6.805945    3.832576
C      4.581760    5.001754    3.685205
C      5.560851    4.013168    3.642149
C      6.999097   -0.754395    5.074344
C      6.647269   -2.172207    5.325013
C      5.150286   -4.578942    5.605112
C      4.046799   -5.568756    5.632085
C      1.434038   -6.698111    5.736888
C     -0.041673   -6.825131    5.804579
C     -2.824894   -6.248523    5.631662
C     -4.111147   -5.552985    5.394501
C     -6.027616   -3.468075    4.998136
C     -6.635699   -2.116214    4.874137
C     -6.952519    0.727646    4.817467
C     -6.641881    2.175708    4.865148
C     -5.221146    4.648836    4.813211
C     -4.118794    5.636075    4.720832
C     -1.493572    6.732364    4.752922
C     -0.019898    6.829426    4.875746
C      2.761475    6.184722    4.957900
C      4.061401    5.471174    4.905788
C      6.040291    3.405383    4.818616
C      6.678277    2.064254    4.813218
C      6.005201   -2.494358    6.533382
C      5.271884   -3.667404    6.669050
C      3.514469   -6.063877    6.838727
C      2.236954   -6.613291    6.890697
C     -0.730400   -6.227819    6.875910
C     -2.088794   -5.944981    6.791239
C     -4.941822   -5.116903    6.442768
C     -5.873447   -4.102023    6.248717
C     -7.080635   -1.399174    6.003291
C     -7.240334   -0.017861    5.975502
C     -6.079781    2.719938    6.034001
C     -5.387750    3.925077    6.008161
C     -3.628696    6.316976    5.852412
C     -2.344171    6.850432    5.869252
C      0.590156    6.369540    6.056817
C      1.941860    6.054167    6.095593
C      4.700319    5.016221    6.074745
C      5.646609    3.999784    6.033693
C      7.246752    1.497346    5.972679
C      7.396802    0.120295    6.103348
H      4.679076   -3.808412    7.569352
H      4.084700   -5.964566    7.760704
H      1.836682   -6.934792    7.850851
H     -0.172937   -5.853316    7.731029
H     -2.549962   -5.359043    7.582915
H     -4.811799   -5.529248    7.441965
H     -6.434486   -3.756392    7.113001
H     -7.234500   -1.906585    6.951835
H     -7.532499    0.493086    6.891077
H     -6.055509    2.131098    6.947682
H     -4.851680    4.231715    6.903284
H     -4.238444    6.377845    6.752205
H     -1.974886    7.315375    6.781926
H     -0.025473    6.133323    6.921752
H      2.329365    5.579051    6.992152
H      4.400373    5.403082    7.046108
H      6.009366    3.600796    6.977454
H      7.518319    2.132765    6.813069
H      7.764700   -0.287829    7.043522
H      5.960674   -1.754216    7.329050
C      1.907723    0.758842    1.658256
C      2.744710   -0.120295    2.357471
C      0.685936    0.259726    1.050092
C      1.644320    2.079227    2.180654
C      2.394732   -1.520547    2.471571
C      0.350170   -1.088747    1.163923
C      1.222414   -2.000631    1.885763
C      3.335146    0.291085    3.617848
C     -0.339609    1.276672    1.203697
C      0.254343    2.399713    1.909743
C      2.222836    2.475650    3.396993
C      3.084193    1.561545    4.128061
C      2.786472   -1.979697    3.797105
C     -1.022849   -1.476096    1.434214
C      3.371112   -0.860277    4.503706
C     -1.658801    0.903912    1.464753
C      0.390168   -2.950629    2.598489
C     -0.504038    3.101614    2.847760
C     -2.008388   -0.501174    1.581936
C      1.441895    3.197336    4.360680
C     -0.995892   -2.625809    2.323691
C      1.984007   -2.892727    4.480048
C      2.850577    1.734821    5.551475
C      0.763917   -3.385888    3.873243
C      0.102499    3.489746    4.113419
C      3.151879   -0.697004    5.871019
C     -2.444898    1.637263    2.442287
C     -1.869275    2.712919    3.118047
C      1.816822    2.731594    5.689372
C      2.888309    0.622827    6.408573
C     -3.010702   -0.629682    2.627486
C     -1.956114   -2.746023    3.328892
C      1.744770   -2.724059    5.901546
C      2.316611   -1.650161    6.582271
C     -3.284292    0.687851    3.151707
C     -0.232652   -3.516372    4.914340
C     -0.885413    3.345428    5.138492
C     -2.981274   -1.735315    3.485385
C     -2.095906    2.864306    4.547022
C      0.846038    2.570883    6.666488
C     -1.566186   -3.204382    4.651946
C      1.891951    0.489068    7.440257
C      0.371583   -3.108886    6.169146
N     -0.513241    2.927920    6.429281
C      1.531531   -0.914372    7.557940
C     -3.509712    0.855387    4.525256
C      0.885625    1.458782    7.569812
C     -2.916388    1.963073    5.218359
C     -3.216621   -1.559174    4.907491
C     -2.348005   -2.474606    5.628952
C     -0.380185   -2.411623    7.113467
C      0.211146   -1.287892    7.817356
C     -3.477537   -0.290240    5.419104
C     -1.321358    1.960075    7.091307
C     -0.473001    1.075223    7.835857
C     -2.514675    1.511173    6.543564
C     -1.771674   -2.087674    6.841186
C     -0.822447   -0.276558    7.971652
C     -2.875967    0.119271    6.676694
C     -2.038865   -0.768029    7.375566

160
Iteration 52
H      5.880852    3.644557    2.661064
H      6.063563    1.579166    2.788412
H      6.341574   -0.814222    3.013135
H      7.196445   -2.974433    3.392217
H      5.920755   -5.055163    3.641592
H      3.689978   -5.466488    3.505990
H      1.461766   -6.435284    3.596483
H     -0.328286   -7.825700    3.906633
H     -2.725592   -7.329127    3.756460
H     -3.809133   -5.386796    3.257169
H     -5.446098   -3.664318    2.909714
H     -6.237440   -1.874206    2.745570
H     -6.455882    0.520892    2.716071
H     -7.125411    2.653755    2.807297
H     -5.901579    4.771096    2.762406
H     -3.676301    5.198721    2.646574
H     -1.431584    6.142726    2.676485
H      0.413543    7.540392    2.869933
H      2.795364    7.007310    2.942932
H      4.147793    5.329970    2.737257
C      6.483317    1.198990    3.714566
C      6.642687   -0.176223    3.841419
C      6.652463   -3.156387    4.317931
C      5.925805   -4.335796    4.458808
C      3.319513   -5.830672    4.461539
C      2.045091   -6.385481    4.512394
C     -0.809984   -7.285366    4.719962
C     -2.170307   -7.002595    4.634154
C     -4.408734   -5.071367    4.107700
C     -5.344560   -4.061812    3.914105
C     -6.535611   -1.384223    3.667470
C     -6.679286   -0.002331    3.642029
C     -6.626952    2.992644    3.713734
C     -5.930316    4.197852    3.687585
C     -3.337022    5.705012    3.547173
C     -2.054711    6.244645    3.562152
C      0.830877    7.115923    3.781681
C      2.189119    6.808125    3.824364
C      4.582898    4.999613    3.676915
C      5.560453    4.009896    3.634562
C      6.994636   -0.755722    5.071932
C      6.643336   -2.172881    5.324693
C      5.148431   -4.580090    5.607708
C      4.047797   -5.572194    5.635545
C      1.436446   -6.701303    5.739537
C     -0.038962   -6.827887    5.804984
C     -2.820212   -6.247799    5.628923
C     -4.106908   -5.553056    5.392856
C     -6.021454   -3.465881    4.995849
C     -6.627713   -2.113515    4.868949
C     -6.946475    0.730047    4.812246
C     -6.637195    2.178393    4.862991
C     -5.214441    4.650529    4.812172
C     -4.113002    5.639021    4.719142
C     -1.488787    6.737636    4.750443
C     -0.014720    6.836289    4.871093
C      2.767067    6.190081    4.950631
C      4.066276    5.474233    4.897190
C      6.042569    3.406006    4.811361
C      6.676357    2.063092    4.808293
C      6.002891   -2.494858    6.533930
C      5.270802   -3.668562    6.671282
C      3.516071   -6.068066    6.841895
C      2.238974   -6.618177    6.893520
C     -0.728390   -6.232712    6.877028
C     -2.085952   -5.948488    6.790906
C     -4.928293   -5.106210    6.444127
C     -5.857449   -4.089681    6.250212
C     -7.087573   -1.398587    5.993594
C     -7.246391   -0.016999    5.966239
C     -6.072769    2.720394    6.031915
C     -5.379823    3.925337    6.006551
C     -3.623681    6.321331    5.850286
C     -2.339324    6.855781    5.866806
C      0.597560    6.380656    6.052467
C      1.949325    6.064543    6.090140
C      4.708736    5.023300    6.065822
C      5.653532    4.005161    6.025573
C      7.245269    1.496772    5.967557
C      7.393779    0.119732    6.099664
H      4.679659   -3.810473    7.572602
H      4.088309   -5.971223    7.762885
H      1.836740   -6.937250    7.853657
H     -0.170948   -5.858869    7.732445
H     -2.545879   -5.359187    7.580632
H     -4.792387   -5.511841    7.445176
H     -6.407073   -3.732690    7.117173
H     -7.252999   -1.908003    6.939181
H     -7.549240    0.493233    6.878782
H     -6.049685    2.130821    6.945180
H     -4.842761    4.231396    6.901342
H     -4.233148    6.380608    6.750362
H     -1.972017    7.324634    6.778200
H     -0.015517    6.147053    6.919848
H      2.336336    5.592913    6.988620
H      4.414745    5.415026    7.036855
H      6.017947    3.608452    6.969611
H      7.519342    2.133062    6.806449
H      7.764160   -0.287704    7.039116
H      5.964261   -1.756601    7.331685
C      1.903139    0.769499    1.665416
C      2.741900   -0.109583    2.362590
C      0.682616    0.269258    1.055368
C      1.636200    2.087845    2.191404
C      2.394987   -1.511202    2.472627
C      0.349653   -1.080324    1.165347
C      1.223650   -1.992352    1.885116
C      3.330552    0.299666    3.624527
C     -0.345468    1.283513    1.211254
C      0.245570    2.405891    1.920761
C      2.212734    2.482063    3.409339
C      3.076229    1.568487    4.138106
C      2.787186   -1.973080    3.797123
C     -1.022662   -1.471450    1.434014
C      3.369025   -0.854103    4.507018
C     -1.663968    0.907127    1.470692
C      0.392861   -2.946246    2.594854
C     -0.514731    3.103329    2.860600
C     -2.010511   -0.499098    1.583664
C      1.429470    3.199230    4.374621
C     -0.993906   -2.623699    2.320451
C      1.985667   -2.889876    4.477321
C      2.840863    1.737721    5.562034
C      0.766887   -3.384511    3.868638
C      0.090165    3.489068    4.127681
C      3.147841   -0.695162    5.874760
C     -2.452146    1.636194    2.449812
C     -1.879173    2.711122    3.129050
C      1.804374    2.731139    5.702158
C      2.880469    0.622992    6.416255
C     -3.013188   -0.632720    2.628254
C     -1.954788   -2.749092    3.324663
C      1.744756   -2.725714    5.898995
C      2.313617   -1.652066    6.583109
C     -3.290021    0.682843    3.155911
C     -0.230543   -3.520218    4.909094
C     -0.897602    3.340276    5.152132
C     -2.982178   -1.740812    3.483192
C     -2.107267    2.858571    4.558449
C      0.833048    2.565239    6.677727
C     -1.564835   -3.210719    4.646949
C      1.883570    0.483790    7.446807
C      0.372087   -3.114104    6.165431
N     -0.526872    2.920039    6.442100
C      1.526311   -0.920804    7.560472
C     -3.516824    0.846108    4.529794
C      0.874708    1.450681    7.578379
C     -2.926427    1.953031    5.226135
C     -3.218658   -1.569204    4.905717
C     -2.348979   -2.485734    5.625178
C     -0.381929   -2.420813    7.110905
C      0.206439   -1.297947    7.818175
C     -3.482328   -0.301899    5.420348
C     -1.333020    1.947941    7.100114
C     -0.483201    1.063243    7.842714
C     -2.524120    1.497868    6.550438
C     -1.774390   -2.099479    6.838350
C     -0.829487   -0.289503    7.974989
C     -2.882317    0.105270    6.679210
C     -2.044393   -0.781865    7.376830

160
Iteration 53
H      5.881164    3.635309    2.660663
H      6.066679    1.570446    2.791267
H      6.349477   -0.820773    3.020491
H      7.216871   -2.977944    3.404456
H      5.936509   -5.058142    3.648467
H      3.694165   -5.451906    3.505323
H      1.462014   -6.415496    3.594080
H     -0.330487   -7.815846    3.905107
H     -2.727432   -7.319698    3.759625
H     -3.842822   -5.409458    3.255948
H     -5.481539   -3.685261    2.909768
H     -6.197073   -1.859924    2.754215
H     -6.437222    0.532784    2.718308
H     -7.147105    2.663878    2.805895
H     -5.917627    4.779703    2.758715
H     -3.681283    5.189886    2.635942
H     -1.437202    6.132224    2.659628
H      0.414618    7.528599    2.852736
H      2.795984    6.994195    2.929426
H      4.149869    5.323348    2.730492
C      6.487549    1.194562    3.718690
C      6.650035   -0.180312    3.847695
C      6.668322   -3.159667    4.327519
C      5.938987   -4.338082    4.465066
C      3.323273   -5.820534    4.459025
C      2.047442   -6.372165    4.508875
C     -0.810193   -7.274491    4.718962
C     -2.170768   -6.991530    4.635817
C     -4.426479   -5.077845    4.111965
C     -5.362180   -4.067253    3.917870
C     -6.519718   -1.372964    3.668891
C     -6.673664    0.007371    3.639942
C     -6.643455    3.001269    3.710116
C     -5.943697    4.204465    3.682702
C     -3.340404    5.698164    3.535198
C     -2.057458    6.236638    3.547149
C      0.831169    7.107862    3.766557
C      2.189236    6.799175    3.811418
C      4.584190    4.994423    3.671520
C      5.560051    4.003033    3.632276
C      7.001422   -0.757207    5.079477
C      6.653069   -2.174914    5.333110
C      5.156792   -4.581295    5.611049
C      4.053252   -5.570492    5.634070
C      1.439313   -6.692665    5.735147
C     -0.036289   -6.817175    5.802072
C     -2.818834   -6.236274    5.631507
C     -4.106950   -5.542379    5.399172
C     -6.020699   -3.454017    5.001522
C     -6.629922   -2.103255    4.868242
C     -6.959747    0.738094    4.806362
C     -6.650276    2.185934    4.858540
C     -5.220482    4.652284    4.804672
C     -4.116162    5.637056    4.707828
C     -1.490027    6.731758    4.734460
C     -0.015715    6.830430    4.855236
C      2.766432    6.186249    4.940818
C      4.066187    5.470579    4.890346
C      6.043558    3.403227    4.810330
C      6.679510    2.060952    4.810621
C      6.007246   -2.495873    6.539699
C      5.274938   -3.669463    6.674578
C      3.522388   -6.072762    6.838004
C      2.244083   -6.619882    6.888260
C     -0.723173   -6.220035    6.874522
C     -2.080499   -5.934911    6.790699
C     -4.912848   -5.078832    6.455399
C     -5.840294   -4.061339    6.261537
C     -7.113257   -1.390980    5.984858
C     -7.274046   -0.009392    5.956066
C     -6.080108    2.724189    6.026028
C     -5.382192    3.926170    5.998797
C     -3.624743    6.321299    5.836697
C     -2.339978    6.854841    5.850497
C      0.595276    6.378937    6.038846
C      1.947058    6.063508    6.079429
C      4.708492    5.022908    6.060576
C      5.655117    4.005815    6.022956
C      7.246879    1.497210    5.971781
C      7.395991    0.120511    6.107028
H      4.679672   -3.811038    7.573316
H      4.096730   -5.982347    7.758384
H      1.841978   -6.943281    7.847009
H     -0.163326   -5.844549    7.727646
H     -2.537209   -5.343997    7.580883
H     -4.765542   -5.472066    7.459675
H     -6.369431   -3.685014    7.133032
H     -7.298782   -1.902968    6.925470
H     -7.590723    0.501031    6.863999
H     -6.052713    2.130679    6.936860
H     -4.842191    4.231591    6.892129
H     -4.234127    6.384648    6.736620
H     -1.970512    7.323212    6.761294
H     -0.018242    6.147201    6.906464
H      2.331665    5.595093    6.980600
H      4.417019    5.418952    7.030513
H      6.017319    3.609226    6.967971
H      7.516477    2.135499    6.810692
H      7.768352   -0.284520    7.046760
H      5.965454   -1.756983    7.336767
C      1.897744    0.786094    1.671253
C      2.739039   -0.095826    2.361645
C      0.676881    0.287535    1.060216
C      1.629384    2.100934    2.205439
C      2.394572   -1.498786    2.463847
C      0.346235   -1.063265    1.162728
C      1.222889   -1.978155    1.875702
C      3.329101    0.306646    3.625099
C     -0.352815    1.299335    1.223566
C      0.237529    2.418474    1.938912
C      2.206933    2.488474    3.425190
C      3.073484    1.571887    4.146719
C      2.789582   -1.968124    3.784895
C     -1.024914   -1.458290    1.431448
C      3.370603   -0.852584    4.500443
C     -1.670323    0.919067    1.483065
C      0.394733   -2.937685    2.581131
C     -0.522506    3.109052    2.884130
C     -2.014169   -0.488579    1.588057
C      1.423802    3.198669    4.396190
C     -0.992926   -2.615862    2.311123
C      1.990486   -2.890381    4.460989
C      2.839664    1.731724    5.571803
C      0.771596   -3.383464    3.851435
C      0.083489    3.487934    4.152771
C      3.150506   -0.702587    5.869364
C     -2.458192    1.641174    2.467544
C     -1.885966    2.713072    3.152250
C      1.802213    2.723092    5.720675
C      2.882270    0.611717    6.419637
C     -3.014925   -0.630281    2.633517
C     -1.952079   -2.749446    3.316046
C      1.751208   -2.735316    5.883786
C      2.319144   -1.665014    6.573719
C     -3.293257    0.681800    3.169266
C     -0.223916   -3.527374    4.893056
C     -0.902702    3.331982    5.177473
C     -2.980780   -1.743744    3.481918
C     -2.112749    2.852474    4.582812
C      0.832549    2.548657    6.696904
C     -1.559019   -3.218700    4.635427
C      1.887505    0.464339    7.451064
C      0.380088   -3.128100    6.150791
N     -0.528637    2.903456    6.465852
C      1.532694   -0.941488    7.556737
C     -3.518399    0.836045    4.544621
C      0.877593    1.428489    7.590566
C     -2.929068    1.940202    5.246362
C     -3.215155   -1.581240    4.905681
C     -2.343224   -2.501368    5.618911
C     -0.373661   -2.441652    7.101220
C      0.213859   -1.322266    7.814346
C     -3.480065   -0.317765    5.427822
C     -1.331380    1.924332    7.119300
C     -0.479211    1.037031    7.854757
C     -2.522744    1.476450    6.568306
C     -1.767260   -2.120687    6.832264
C     -0.823331   -0.316818    7.979461
C     -2.878208    0.082595    6.688695
C     -2.038318   -0.807126    7.379988

160
Iteration 54
H      5.889846    3.630619    2.660879
H      6.064191    1.561095    2.799211
H      6.340773   -0.827302    3.036490
H      7.223304   -2.980604    3.423196
H      5.945669   -5.065271    3.662198
H      3.701569   -5.457593    3.510981
H      1.466999   -6.420442    3.594970
H     -0.334609   -7.813385    3.901155
H     -2.728866   -7.308439    3.762375
H     -3.884205   -5.444751    3.258902
H     -5.527081   -3.723530    2.912435
H     -6.129318   -1.842919    2.770553
H     -6.395457    0.548368    2.729003
H     -7.163088    2.682760    2.816764
H     -5.931472    4.800066    2.775510
H     -3.689955    5.184089    2.646272
H     -1.445498    6.128251    2.655912
H      0.409628    7.520862    2.836104
H      2.792091    6.984492    2.910275
H      4.156060    5.318851    2.718282
C      6.485175    1.189346    3.728066
C      6.644208   -0.185652    3.861034
C      6.670727   -3.164167    4.343456
C      5.943368   -4.344260    4.477946
C      3.328869   -5.829832    4.462540
C      2.052355   -6.380191    4.510024
C     -0.810331   -7.273085    4.718097
C     -2.170283   -6.984625    4.638903
C     -4.444226   -5.089991    4.121865
C     -5.381236   -4.080631    3.925807
C     -6.486994   -1.360413    3.674405
C     -6.652121    0.018592    3.642560
C     -6.652773    3.015284    3.719111
C     -5.952845    4.218284    3.695500
C     -3.345481    5.698427    3.540057
C     -2.062066    6.236527    3.544827
C      0.828537    7.105109    3.751108
C      2.186781    6.795706    3.794576
C      4.585968    4.990554    3.662404
C      5.562699    3.999557    3.629900
C      6.994018   -0.760338    5.093703
C      6.646079   -2.178355    5.347734
C      5.157908   -4.588976    5.621098
C      4.056374   -5.581054    5.639775
C      1.443692   -6.705249    5.735025
C     -0.032245   -6.824737    5.802032
C     -2.813549   -6.229337    5.637889
C     -4.100395   -5.530574    5.411149
C     -6.013856   -3.442034    5.010855
C     -6.627387   -2.093926    4.868663
C     -6.964522    0.745875    4.804285
C     -6.653132    2.193214    4.862944
C     -5.221296    4.656940    4.815792
C     -4.115983    5.640410    4.715693
C     -1.491429    6.738206    4.727900
C     -0.015904    6.834905    4.843440
C      2.765233    6.187585    4.925765
C      4.065093    5.471236    4.878765
C      6.040173    3.401201    4.811566
C      6.675995    2.058292    4.817333
C      5.999085   -2.501296    6.553338
C      5.270145   -3.677247    6.685555
C      3.525761   -6.088385    6.841436
C      2.247879   -6.636450    6.888911
C     -0.714131   -6.224214    6.875501
C     -2.069600   -5.931441    6.794471
C     -4.884553   -5.043639    6.473443
C     -5.809018   -4.024146    6.278927
C     -7.142105   -1.386005    5.974204
C     -7.302811   -0.003992    5.945399
C     -6.076414    2.722962    6.030679
C     -5.375382    3.923535    6.006388
C     -3.622182    6.331065    5.839621
C     -2.338160    6.867509    5.845747
C      0.597300    6.390319    6.028541
C      1.948723    6.072960    6.067294
C      4.701295    5.024481    6.052758
C      5.647480    4.006385    6.021098
C      7.240303    1.496202    5.981173
C      7.387306    0.119420    6.120216
H      4.671732   -3.821234    7.581848
H      4.099294   -5.998389    7.762406
H      1.845785   -6.965296    7.845794
H     -0.150962   -5.855968    7.729530
H     -2.520335   -5.340145    7.587450
H     -4.719916   -5.417397    7.482268
H     -6.309517   -3.620478    7.155014
H     -7.363104   -1.904130    6.903916
H     -7.638166    0.505786    6.847192
H     -6.041964    2.119887    6.935264
H     -4.829128    4.224263    6.897500
H     -4.229763    6.399259    6.740458
H     -1.964316    7.338060    6.753623
H     -0.013938    6.163685    6.899087
H      2.334180    5.608777    6.970459
H      4.406652    5.423442    7.020592
H      6.004222    3.609933    6.968243
H      7.506980    2.135929    6.819917
H      7.758435   -0.283220    7.061472
H      5.949179   -1.760483    7.348153
C      1.894297    0.804396    1.670235
C      2.738507   -0.077959    2.355498
C      0.675102    0.304862    1.056800
C      1.621633    2.115487    2.211240
C      2.399000   -1.482693    2.450602
C      0.348945   -1.047464    1.152548
C      1.228833   -1.962866    1.860674
C      3.327335    0.320143    3.620864
C     -0.357938    1.312340    1.225615
C      0.228807    2.429561    1.946839
C      2.197389    2.498855    3.433047
C      3.067200    1.581959    4.149404
C      2.795991   -1.957195    3.769275
C     -1.020647   -1.448440    1.419707
C      3.372841   -0.843393    4.489990
C     -1.673786    0.926247    1.483478
C      0.403832   -2.928419    2.561789
C     -0.532827    3.112073    2.896262
C     -2.012919   -0.483047    1.580982
C      1.412544    3.201280    4.408146
C     -0.984851   -2.610053    2.293829
C      1.999804   -2.884947    4.441117
C      2.833660    1.733730    5.575154
C      0.782545   -3.379171    3.829623
C      0.071657    3.486535    4.166920
C      3.152690   -0.700283    5.859624
C     -2.463337    1.640465    2.471841
C     -1.894169    2.710292    3.162173
C      1.793767    2.721597    5.730203
C      2.881295    0.610355    6.416984
C     -3.012865   -0.633402    2.626044
C     -1.943336   -2.752373    3.298274
C      1.760329   -2.737321    5.864161
C      2.324917   -1.668605    6.559307
C     -3.295001    0.674985    3.168288
C     -0.212132   -3.531435    4.871150
C     -0.913334    3.322240    5.191876
C     -2.974993   -1.750871    3.469061
C     -2.121639    2.842127    4.593813
C      0.824329    2.539117    6.704864
C     -1.548232   -3.226451    4.615706
C      1.886998    0.454675    7.448121
C      0.390957   -3.136381    6.130872
N     -0.537784    2.890872    6.476811
C      1.536773   -0.953065    7.546713
C     -3.521045    0.821423    4.544240
C      0.873640    1.415026    7.592974
C     -2.935116    1.923571    5.250662
C     -3.209543   -1.596152    4.893522
C     -2.335261   -2.517901    5.603315
C     -0.365245   -2.457160    7.084383
C      0.218686   -1.339149    7.803096
C     -3.478188   -0.336174    5.421089
C     -1.337565    1.906095    7.123267
C     -0.482382    1.017729    7.854898
C     -2.526871    1.456256    6.569563
C     -1.760634   -2.140056    6.816718
C     -0.822279   -0.338233    7.973529
C     -2.876938    0.060572    6.683852
C     -2.035596   -0.829572    7.372078

160
Iteration 55
H      5.885864    3.624546    2.658680
H      6.068307    1.555868    2.794701
H      6.344510   -0.830796    3.035251
H      7.229866   -2.981609    3.420645
H      5.953766   -5.068020    3.658819
H      3.702448   -5.451796    3.508014
H      1.468478   -6.414230    3.592270
H     -0.343028   -7.805442    3.903247
H     -2.735073   -7.295410    3.774423
H     -3.917384   -5.465677    3.269949
H     -5.569460   -3.750967    2.918411
H     -6.094570   -1.838812    2.777034
H     -6.366969    0.552457    2.726938
H     -7.163340    2.690261    2.800827
H     -5.925665    4.805134    2.769945
H     -3.694518    5.183153    2.652267
H     -1.450721    6.129265    2.660516
H      0.401333    7.513503    2.837598
H      2.784896    6.974916    2.906261
H      4.152506    5.312085    2.715111
C      6.488748    1.186675    3.725525
C      6.647258   -0.188863    3.859778
C      6.678120   -3.166668    4.341100
C      5.951781   -4.347740    4.475252
C      3.330865   -5.826087    4.459052
C      2.054112   -6.376478    4.507214
C     -0.813327   -7.263523    4.722314
C     -2.173183   -6.971472    4.648729
C     -4.461653   -5.094094    4.135953
C     -5.402812   -4.088566    3.936191
C     -6.475739   -1.356084    3.671888
C     -6.639795    0.023061    3.635558
C     -6.659489    3.022169    3.707064
C     -5.956176    4.223309    3.689728
C     -3.349561    5.696356    3.546283
C     -2.065878    6.234777    3.550856
C      0.822734    7.099022    3.752076
C      2.180893    6.788129    3.791912
C      4.583127    4.985995    3.659525
C      5.559003    3.994340    3.627653
C      6.996646   -0.762797    5.092658
C      6.652907   -2.181966    5.346290
C      5.164613   -4.592053    5.617310
C      4.061574   -5.582837    5.635152
C      1.446782   -6.703192    5.732241
C     -0.029462   -6.817757    5.803253
C     -2.810685   -6.213029    5.649396
C     -4.098227   -5.513261    5.427139
C     -6.016669   -3.430173    5.019990
C     -6.634372   -2.085984    4.865914
C     -6.979963    0.751583    4.789065
C     -6.669424    2.199274    4.850619
C     -5.230961    4.658889    4.815747
C     -4.120814    5.637684    4.721052
C     -1.494916    6.734871    4.734187
C     -0.018974    6.831252    4.846895
C      2.761804    6.182968    4.923198
C      4.061862    5.466587    4.876097
C      6.038785    3.398431    4.809676
C      6.675063    2.055796    4.815243
C      6.007594   -2.506732    6.552446
C      5.278875   -3.682773    6.683663
C      3.532109   -6.092135    6.836656
C      2.253250   -6.638245    6.885021
C     -0.705193   -6.211746    6.877383
C     -2.059862   -5.913772    6.801048
C     -4.863988   -5.005174    6.492893
C     -5.788593   -3.986489    6.295386
C     -7.173788   -1.378470    5.959798
C     -7.337124    0.003264    5.925312
C     -6.101389    2.727439    6.023108
C     -5.397480    3.926908    6.005395
C     -3.625399    6.324711    5.846739
C     -2.340521    6.859645    5.853630
C      0.596809    6.388885    6.031770
C      1.948269    6.071241    6.067351
C      4.699591    5.022546    6.050032
C      5.645689    4.004344    6.018622
C      7.237229    1.493904    5.980606
C      7.386999    0.117713    6.119714
H      4.679137   -3.826701    7.579035
H      4.107638   -6.006586    7.756814
H      1.852469   -6.968320    7.842042
H     -0.137735   -5.845006    7.729175
H     -2.504745   -5.321687    7.596606
H     -4.683465   -5.359100    7.506032
H     -6.268936   -3.562170    7.172967
H     -7.416399   -1.897567    6.883720
H     -7.693184    0.514522    6.818402
H     -6.078817    2.123480    6.927650
H     -4.853909    4.224685    6.899124
H     -4.231850    6.390122    6.748597
H     -1.965880    7.329131    6.761730
H     -0.012255    6.165083    6.904557
H      2.337709    5.610606    6.970722
H      4.400958    5.419878    7.017428
H      6.006395    3.611994    6.965985
H      7.501744    2.133353    6.820214
H      7.753875   -0.283355    7.063319
H      5.957478   -1.766716    7.347972
C      1.898320    0.810529    1.673286
C      2.743563   -0.072231    2.356559
C      0.680057    0.310825    1.057844
C      1.623446    2.119823    2.217489
C      2.405762   -1.477778    2.448125
C      0.355686   -1.042152    1.150197
C      1.236438   -1.957887    1.856583
C      3.331257    0.323712    3.623434
C     -0.354456    1.316550    1.228388
C      0.230329    2.432689    1.952922
C      2.197730    2.500884    3.440729
C      3.068583    1.583381    4.155551
C      2.802724   -1.954936    3.765920
C     -1.013639   -1.445663    1.415606
C      3.377711   -0.841827    4.489282
C     -1.670009    0.927936    1.484460
C      0.411986   -2.926164    2.555023
C     -0.533139    3.111521    2.903449
C     -2.007249   -0.482093    1.578323
C      1.410813    3.199588    4.417100
C     -0.977016   -2.609207    2.286891
C      2.006996   -2.885314    4.435120
C      2.832709    1.731409    5.580939
C      0.790468   -3.379235    3.821806
C      0.069684    3.483512    4.175749
C      3.155181   -0.702457    5.858950
C     -2.461250    1.638497    2.473956
C     -1.893893    2.707342    3.167021
C      1.791933    2.717711    5.738769
C      2.881363    0.605951    6.420585
C     -3.007762   -0.636440    2.622541
C     -1.935968   -2.755637    3.290486
C      1.766403   -2.741871    5.858151
C      2.328678   -1.673986    6.556745
C     -3.291877    0.670269    3.167562
C     -0.204657   -3.535233    4.862442
C     -0.916094    3.315182    5.199774
C     -2.969052   -1.755983    3.462934
C     -2.122614    2.835357    4.598795
C      0.822274    2.531300    6.712006
C     -1.541252   -3.232141    4.607138
C      1.887046    0.446230    7.450637
C      0.397402   -3.142723    6.123476
N     -0.540101    2.881512    6.485188
C      1.539212   -0.962452    7.545598
C     -3.519400    0.812925    4.543824
C      0.872699    1.404882    7.597307
C     -2.935439    1.914282    5.252607
C     -3.205241   -1.604727    4.887549
C     -2.329950   -2.526397    5.596526
C     -0.360096   -2.467440    7.078161
C      0.221683   -1.350486    7.800466
C     -3.475529   -0.346660    5.417764
C     -1.338648    1.893719    7.128079
C     -0.482843    1.005059    7.857803
C     -2.527077    1.444045    6.571190
C     -1.754831   -2.150653    6.809497
C     -0.820801   -0.351661    7.972800
C     -2.874816    0.047770    6.681949
C     -2.032685   -0.842665    7.369267

160
Iteration 56
H      5.881691    3.626108    2.662879
H      6.068451    1.561247    2.791828
H      6.341669   -0.826801    3.027158
H      7.221626   -2.978961    3.405505
H      5.946362   -5.065873    3.640584
H      3.693676   -5.453563    3.498433
H      1.459448   -6.413248    3.587628
H     -0.359958   -7.814266    3.913684
H     -2.749722   -7.295272    3.799138
H     -3.936870   -5.483873    3.291242
H     -5.598946   -3.776042    2.931453
H     -6.068118   -1.843199    2.781565
H     -6.350748    0.547755    2.718128
H     -7.151017    2.682846    2.774889
H     -5.908978    4.794856    2.750140
H     -3.687602    5.176932    2.648896
H     -1.445855    6.124425    2.664310
H      0.400765    7.513064    2.848057
H      2.785222    6.975862    2.917324
H      4.148380    5.312822    2.722803
C      6.488406    1.189035    3.722215
C      6.645037   -0.187393    3.852963
C      6.672667   -3.166628    4.327068
C      5.946228   -4.348283    4.459447
C      3.325791   -5.830167    4.449868
C      2.047676   -6.378626    4.501412
C     -0.822383   -7.268024    4.734366
C     -2.181450   -6.969747    4.668570
C     -4.472191   -5.098822    4.156672
C     -5.416659   -4.097875    3.952072
C     -6.465582   -1.358794    3.668635
C     -6.634634    0.019698    3.624499
C     -6.656746    3.017275    3.685462
C     -5.950066    4.216421    3.671669
C     -3.346348    5.689962    3.544409
C     -2.062892    6.229251    3.553639
C      0.821972    7.096689    3.761758
C      2.179983    6.786712    3.801614
C      4.581165    4.986816    3.666275
C      5.557296    3.995932    3.632436
C      6.993661   -0.764544    5.084447
C      6.649974   -2.184549    5.334722
C      5.163463   -4.597124    5.603358
C      4.060781   -5.588703    5.623137
C      1.446360   -6.709178    5.728132
C     -0.030073   -6.820083    5.807846
C     -2.809171   -6.203060    5.669538
C     -4.096446   -5.500196    5.450583
C     -6.020315   -3.423911    5.031480
C     -6.641239   -2.083787    4.863396
C     -6.990183    0.750707    4.771649
C     -6.680802    2.198724    4.831864
C     -5.235743    4.654826    4.803874
C     -4.123020    5.631423    4.715717
C     -1.495722    6.727328    4.739265
C     -0.020400    6.826391    4.855502
C      2.761066    6.181189    4.932818
C      4.061315    5.465687    4.884442
C      6.039290    3.398778    4.813098
C      6.674111    2.055715    4.814082
C      6.005940   -2.512081    6.540911
C      5.278170   -3.688869    6.670942
C      3.536257   -6.100417    6.826009
C      2.257554   -6.646841    6.877975
C     -0.696856   -6.209354    6.885012
C     -2.050767   -5.905231    6.816296
C     -4.849090   -4.973295    6.516478
C     -5.775222   -3.956362    6.313201
C     -7.200373   -1.375106    5.946504
C     -7.364740    0.006252    5.904928
C     -6.121585    2.728664    6.007819
C     -5.415793    3.927263    5.994125
C     -3.630322    6.315381    5.844403
C     -2.344804    6.848295    5.856687
C      0.594431    6.381322    6.040012
C      1.946304    6.065717    6.075775
C      4.703267    5.022868    6.056442
C      5.649847    4.005235    6.022817
C      7.236672    1.490001    5.977902
C      7.385611    0.113534    6.113202
H      4.682422   -3.836501    7.568307
H      4.114923   -6.017569    7.744403
H      1.860364   -6.977870    7.836150
H     -0.122763   -5.841210    7.731662
H     -2.486831   -5.308324    7.613035
H     -4.657664   -5.309605    7.533491
H     -6.242203   -3.514423    7.189388
H     -7.454645   -1.893266    6.868031
H     -7.736451    0.520266    6.789984
H     -6.113741    2.128401    6.915008
H     -4.878608    4.225942    6.891356
H     -4.239293    6.379912    6.744575
H     -1.972832    7.317544    6.765976
H     -0.015999    6.157035    6.911634
H      2.338322    5.604489    6.977611
H      4.406045    5.421686    7.023611
H      6.013568    3.613645    6.969330
H      7.501351    2.126052    6.820002
H      7.752940   -0.289241    7.055886
H      5.956706   -1.774179    7.338390
C      1.901782    0.818786    1.676669
C      2.748272   -0.063866    2.358720
C      0.684570    0.318380    1.059757
C      1.624952    2.126769    2.222997
C      2.412240   -1.469909    2.448123
C      0.362392   -1.035241    1.149720
C      1.244139   -1.950739    1.855027
C      3.334881    0.331213    3.626639
C     -0.351097    1.322520    1.231587
C      0.231691    2.438281    1.958227
C      2.198451    2.507020    3.446601
C      3.070375    1.589322    4.160850
C      2.809561   -1.948431    3.765474
C     -1.006668   -1.441081    1.413855
C      3.382840   -0.835528    4.490577
C     -1.666287    0.931707    1.486358
C      0.420621   -2.921253    2.551612
C     -0.533336    3.114769    2.909328
C     -2.001510   -0.478928    1.577995
C      1.409914    3.202764    4.423629
C     -0.968769   -2.605941    2.282891
C      2.014871   -2.880829    4.432805
C      2.833176    1.734615    5.585749
C      0.799155   -3.375157    3.818069
C      0.068465    3.485529    4.182338
C      3.159300   -0.698575    5.860416
C     -2.459111    1.639464    2.476931
C     -1.893670    2.708098    3.171684
C      1.791188    2.719514    5.744940
C      2.883399    0.608295    6.424349
C     -3.002164   -0.636263    2.621798
C     -1.927695   -2.755296    3.286028
C      1.773995   -2.740152    5.856260
C      2.334161   -1.672583    6.557003
C     -3.288110    0.669168    3.168834
C     -0.196036   -3.533891    4.857657
C     -0.918071    3.314031    5.206113
C     -2.962314   -1.757322    3.459972
C     -2.122758    2.833446    4.603728
C      0.821480    2.531231    6.717488
C     -1.533250   -3.232828    4.601786
C      1.888500    0.446058    7.453258
C      0.405054   -3.142715    6.119814
N     -0.541520    2.879416    6.491048
C      1.543012   -0.963487    7.546397
C     -3.516531    0.809563    4.545377
C      0.873049    1.403372    7.600985
C     -2.934817    1.910997    5.256124
C     -3.199546   -1.608245    4.884652
C     -2.322998   -2.528355    5.592369
C     -0.353846   -2.470860    7.075521
C      0.226133   -1.353689    7.799905
C     -3.471703   -0.351542    5.417418
C     -1.338653    1.889778    7.131806
C     -0.481783    1.001112    7.860610
C     -2.526797    1.439200    6.573307
C     -1.747807   -2.154554    6.805299
C     -0.817847   -0.356674    7.972902
C     -2.872354    0.042151    6.682247
C     -2.028437   -0.848295    7.368122

160
Iteration 57
H      5.887307    3.634987    2.675250
H      6.073910    1.571101    2.794477
H      6.340844   -0.819214    3.016306
H      7.209025   -2.975514    3.384712
H      5.937485   -5.063738    3.616891
H      3.684211   -5.454374    3.486266
H      1.449859   -6.411820    3.580954
H     -0.379416   -7.822591    3.927169
H     -2.767625   -7.296411    3.832689
H     -3.969326   -5.513691    3.318917
H     -5.644365   -3.815763    2.951450
H     -6.034543   -1.852452    2.793142
H     -6.320886    0.538842    2.711363
H     -7.139920    2.678629    2.749643
H     -5.896489    4.789113    2.730969
H     -3.680071    5.178414    2.640579
H     -1.439558    6.124742    2.665932
H      0.407370    7.520792    2.862594
H      2.791533    6.985307    2.938457
H      4.153375    5.319559    2.738496
C      6.490443    1.192107    3.723128
C      6.644576   -0.185154    3.846545
C      6.664365   -3.166838    4.308122
C      5.940163   -4.350010    4.439227
C      3.321156   -5.834831    4.437833
C      2.042041   -6.381824    4.492862
C     -0.831729   -7.268993    4.748623
C     -2.190211   -6.965718    4.694027
C     -4.489818   -5.109158    4.184788
C     -5.437556   -4.113271    3.975184
C     -6.452951   -1.364063    3.668294
C     -6.622083    0.014209    3.614287
C     -6.651186    3.013221    3.663170
C     -5.942713    4.211287    3.652615
C     -3.342372    5.690555    3.538207
C     -2.058958    6.230116    3.553718
C      0.825131    7.099574    3.775688
C      2.183028    6.791135    3.819401
C      4.583192    4.989330    3.681688
C      5.560648    3.999958    3.645825
C      6.991741   -0.768744    5.075569
C      6.646179   -2.189148    5.319834
C      5.163525   -4.604848    5.585583
C      4.062080   -5.597518    5.607550
C      1.447673   -6.713681    5.722183
C     -0.028740   -6.818004    5.812209
C     -2.805487   -6.187983    5.694347
C     -4.093457   -5.483944    5.481261
C     -6.023717   -3.416661    5.049514
C     -6.648350   -2.081488    4.864248
C     -6.996886    0.749619    4.752216
C     -6.685149    2.197255    4.810919
C     -5.235450    4.650714    4.788999
C     -4.123274    5.628594    4.706878
C     -1.495847    6.724606    4.742743
C     -0.021236    6.824667    4.865840
C      2.760310    6.178463    4.949483
C      4.060287    5.463025    4.901010
C      6.040502    3.396663    4.824701
C      6.675055    2.053902    4.819292
C      6.006010   -2.521373    6.526863
C      5.280243   -3.699516    6.655770
C      3.544344   -6.113410    6.811646
C      2.264882   -6.657216    6.868128
C     -0.683217   -6.197733    6.891477
C     -2.036079   -5.887174    6.832703
C     -4.827171   -4.932711    6.547684
C     -5.754676   -3.917629    6.338240
C     -7.228225   -1.369663    5.934128
C     -7.392549    0.011258    5.882474
C     -6.132062    2.727380    5.989799
C     -5.423096    3.924174    5.978757
C     -3.634826    6.309465    5.839001
C     -2.349548    6.842068    5.857153
C      0.589845    6.374845    6.050516
C      1.941625    6.059199    6.089155
C      4.700351    5.014140    6.071782
C      5.647171    3.996918    6.036151
C      7.235161    1.481394    5.981153
C      7.384012    0.104245    6.108604
H      4.689126   -3.851788    7.555462
H      4.126452   -6.033191    7.728128
H      1.872480   -6.991717    7.827084
H     -0.100609   -5.825741    7.730575
H     -2.460320   -5.281878    7.629437
H     -4.616668   -5.243281    7.569031
H     -6.203306   -3.452125    7.211896
H     -7.500036   -1.886116    6.851813
H     -7.779254    0.529982    6.758345
H     -6.130830    2.127722    6.897392
H     -4.893034    4.224034    6.879866
H     -4.246866    6.372439    6.737191
H     -1.980536    7.309062    6.768881
H     -0.025076    6.147758    6.918286
H      2.332519    5.591597    6.988218
H      4.399103    5.408209    7.039696
H      6.011110    3.603382    6.981855
H      7.502512    2.112453    6.826220
H      7.749670   -0.303673    7.049793
H      5.959915   -1.787147    7.327972
C      1.901276    0.827321    1.677158
C      2.750426   -0.053473    2.358807
C      0.685895    0.323815    1.059311
C      1.620464    2.134110    2.224436
C      2.418385   -1.460392    2.447074
C      0.368111   -1.030955    1.147824
C      1.252242   -1.944477    1.852589
C      3.335166    0.342673    3.627460
C     -0.352330    1.324981    1.231494
C      0.226698    2.442003    1.959133
C      2.192668    2.515458    3.448004
C      3.067104    1.599511    4.162313
C      2.816901   -1.938667    3.764198
C     -1.000067   -1.441099    1.411030
C      3.386783   -0.824528    4.490497
C     -1.666589    0.930254    1.485119
C      0.431279   -2.918179    2.547960
C     -0.540752    3.116207    2.910181
C     -1.997560   -0.481504    1.575974
C      1.401576    3.207724    4.425004
C     -0.959049   -2.606809    2.278608
C      2.024841   -2.874184    4.430093
C      2.828617    1.742771    5.586695
C      0.810650   -3.371572    3.814523
C      0.059669    3.487567    4.183431
C      3.162503   -0.689521    5.860208
C     -2.462075    1.635154    2.476169
C     -1.900396    2.705314    3.171692
C      1.783542    2.724012    5.746065
C      2.882103    0.615886    6.424812
C     -2.998013   -0.642508    2.619465
C     -1.917814   -2.759873    3.281528
C      1.783390   -2.735343    5.853777
C      2.339869   -1.666764    6.555777
C     -3.287873    0.661904    3.167287
C     -0.184392   -3.534310    4.853231
C     -0.927396    3.312701    5.206892
C     -2.955548   -1.764781    3.456166
C     -2.130084    2.829169    4.603393
C      0.814561    2.532899    6.718323
C     -1.522797   -3.237104    4.596717
C      1.886878    0.450191    7.452635
C      0.415181   -3.142086    6.115977
N     -0.549805    2.876431    6.491957
C      1.545854   -0.960399    7.545036
C     -3.517145    0.801008    4.543927
C      0.868852    1.404287    7.600766
C     -2.939702    1.904183    5.256183
C     -3.193696   -1.617338    4.880833
C     -2.314625   -2.534799    5.587768
C     -0.346235   -2.473446    7.071943
C      0.230283   -1.354815    7.797157
C     -3.469373   -0.361126    5.414910
C     -1.343814    1.884212    7.132214
C     -0.484366    0.997578    7.860033
C     -2.531116    1.431106    6.572634
C     -1.740472   -2.160443    6.800593
C     -0.816615   -0.361214    7.970310
C     -2.872868    0.033289    6.680237
C     -2.025496   -0.855714    7.364935

160
Iteration 58
H      5.886162    3.640931    2.685740
H      6.078854    1.578616    2.792352
H      6.342868   -0.812932    3.004359
H      7.199138   -2.975778    3.366256
H      5.930898   -5.064656    3.595586
H      3.668792   -5.448288    3.473807
H      1.435427   -6.406928    3.572176
H     -0.398171   -7.827499    3.930919
H     -2.784087   -7.293150    3.852526
H     -4.013286   -5.550544    3.341571
H     -5.700663   -3.862384    2.969438
H     -5.998792   -1.856558    2.805302
H     -6.298158    0.533316    2.704530
H     -7.129573    2.676048    2.726623
H     -5.882211    4.783493    2.713658
H     -3.669653    5.177196    2.633860
H     -1.430442    6.119225    2.668822
H      0.413614    7.516341    2.872385
H      2.796356    6.983072    2.954314
H      4.154381    5.324945    2.754209
C      6.490868    1.194027    3.720952
C      6.644389   -0.183470    3.838757
C      6.656445   -3.168984    4.290452
C      5.934371   -4.353628    4.420264
C      3.311281   -5.835512    4.424412
C      2.032357   -6.383409    4.481664
C     -0.842727   -7.271520    4.755023
C     -2.200119   -6.961979    4.709192
C     -4.513667   -5.124054    4.208484
C     -5.464546   -4.132328    3.994996
C     -6.439004   -1.365564    3.668107
C     -6.613547    0.011586    3.604381
C     -6.646538    3.010689    3.643214
C     -5.934953    4.206862    3.635647
C     -3.335041    5.686974    3.534026
C     -2.052213    6.226342    3.554957
C      0.829067    7.096046    3.786968
C      2.186340    6.788816    3.834220
C      4.583158    4.991844    3.696750
C      5.559677    4.002240    3.657590
C      6.987246   -0.772877    5.066635
C      6.640578   -2.193953    5.305089
C      5.159839   -4.612076    5.567218
C      4.059526   -5.605985    5.590719
C      1.445377   -6.720337    5.712837
C     -0.030794   -6.820875    5.811409
C     -2.806780   -6.180442    5.712222
C     -4.093529   -5.471965    5.505703
C     -6.027209   -3.409153    5.064044
C     -6.654039   -2.077538    4.863698
C     -7.005316    0.750371    4.734076
C     -6.690378    2.197230    4.791729
C     -5.233255    4.645787    4.775497
C     -4.120244    5.622954    4.699687
C     -1.492952    6.718703    4.746419
C     -0.019812    6.820019    4.875003
C      2.761690    6.177190    4.966045
C      4.060511    5.461719    4.917307
C      6.038924    3.393496    4.833610
C      6.673146    2.051362    4.821673
C      6.002278   -2.530190    6.511932
C      5.277994   -3.709361    6.639516
C      3.548584   -6.128826    6.794818
C      2.269104   -6.672367    6.854555
C     -0.675937   -6.197594    6.894633
C     -2.027921   -5.882127    6.844862
C     -4.805129   -4.893700    6.572729
C     -5.732597   -3.879411    6.358362
C     -7.254072   -1.363742    5.921039
C     -7.417652    0.016976    5.861725
C     -6.143044    2.727152    5.973673
C     -5.430593    3.921614    5.965156
C     -3.635396    6.300687    5.835215
C     -2.350356    6.833135    5.858451
C      0.588962    6.373322    6.061859
C      1.940686    6.058959    6.104059
C      4.699901    5.006827    6.086271
C      5.646642    3.990008    6.047448
C      7.230182    1.473377    5.982105
C      7.377673    0.095636    6.103914
H      4.687700   -3.863655    7.539388
H      4.136520   -6.057437    7.708308
H      1.880391   -7.009966    7.813928
H     -0.086904   -5.826344    7.729550
H     -2.442285   -5.273825    7.644386
H     -4.577512   -5.181402    7.596987
H     -6.157799   -3.386706    7.228890
H     -7.540254   -1.879575    6.834860
H     -7.819962    0.539193    6.728481
H     -6.150658    2.129779    6.882738
H     -4.904915    4.219840    6.869455
H     -4.249392    6.360969    6.732240
H     -1.984893    7.298951    6.772246
H     -0.029120    6.144522    6.926958
H      2.331169    5.593166    7.004257
H      4.400814    5.399402    7.055515
H      6.007539    3.590914    6.992030
H      7.494411    2.100196    6.831341
H      7.742385   -0.316783    7.043499
H      5.957249   -1.798688    7.315596
C      1.901412    0.836397    1.678189
C      2.754469   -0.039701    2.361212
C      0.688738    0.326466    1.060587
C      1.614338    2.142576    2.224144
C      2.428765   -1.447870    2.450792
C      0.377408   -1.029756    1.150103
C      1.265355   -1.938424    1.855976
C      3.337062    0.360658    3.629497
C     -0.354055    1.322767    1.231517
C      0.219299    2.443394    1.958086
C      2.184972    2.528154    3.447082
C      3.063530    1.616852    4.162767
C      2.828627   -1.922720    3.768525
C     -0.988973   -1.446393    1.412889
C      3.393321   -0.805364    4.494100
C     -1.666526    0.922005    1.484702
C      0.448832   -2.915432    2.551776
C     -0.551685    3.115067    2.908340
C     -1.990883   -0.491163    1.576902
C      1.390011    3.217460    4.423154
C     -0.942825   -2.611273    2.281334
C      2.040995   -2.861321    4.434772
C      2.823700    1.760492    5.586839
C      0.829609   -3.365229    3.819365
C      0.046710    3.490825    4.181055
C      3.168224   -0.670044    5.863794
C     -2.465667    1.623955    2.475210
C     -1.909847    2.697793    3.170017
C      1.773270    2.736708    5.744864
C      2.881510    0.634726    6.426566
C     -2.990842   -0.656094    2.619985
C     -1.901450   -2.768247    3.283841
C      1.798372   -2.721765    5.858476
C      2.349485   -1.650190    6.559824
C     -3.286763    0.647264    3.166936
C     -0.164920   -3.532276    4.857539
C     -0.940424    3.312767    5.204624
C     -2.944010   -1.777718    3.457202
C     -2.140517    2.821845    4.601349
C      0.804308    2.542886    6.716898
C     -1.504623   -3.241894    4.599458
C      1.886366    0.465988    7.454118
C      0.432225   -3.135616    6.120546
N     -0.561858    2.879465    6.489217
C      1.551711   -0.946029    7.547773
C     -3.517267    0.786986    4.543182
C      0.863475    1.415400    7.600704
C     -2.946151    1.893925    5.255363
C     -3.183132   -1.630026    4.881566
C     -2.299930   -2.542035    5.588955
C     -0.332890   -2.468957    7.075288
C      0.238142   -1.346821    7.799355
C     -3.464801   -0.374229    5.415321
C     -1.351454    1.884242    7.130279
C     -0.487738    1.002369    7.859645
C     -2.536299    1.424304    6.571169
C     -1.728167   -2.162803    6.801926
C     -0.813316   -0.358007    7.970628
C     -2.871282    0.024822    6.680015
C     -2.019414   -0.859187    7.365239

160
Iteration 59
H      5.895050    3.652999    2.703457
H      6.093972    1.589245    2.797533
H      6.354857   -0.804614    2.996345
H      7.192054   -2.972256    3.352368
H      5.923043   -5.059866    3.572916
H      3.659819   -5.448573    3.454569
H      1.425398   -6.406463    3.554759
H     -0.412765   -7.823114    3.919315
H     -2.799305   -7.290411    3.856831
H     -4.043154   -5.570571    3.354345
H     -5.740375   -3.888298    2.983898
H     -6.006337   -1.873495    2.813004
H     -6.298928    0.518752    2.699422
H     -7.118172    2.669848    2.717105
H     -5.874011    4.778631    2.704767
H     -3.662358    5.186998    2.629045
H     -1.422347    6.127595    2.673726
H      0.422273    7.529800    2.890044
H      2.803999    6.996056    2.978888
H      4.164504    5.338055    2.775432
C      6.496860    1.197924    3.726500
C      6.650096   -0.179797    3.837115
C      6.649453   -3.168150    4.276165
C      5.926696   -4.352676    4.400970
C      3.304021   -5.838470    4.404951
C      2.024546   -6.385107    4.463188
C     -0.852529   -7.267815    4.746534
C     -2.210173   -6.959320    4.710085
C     -4.533636   -5.134846    4.221890
C     -5.486910   -4.145443    4.009050
C     -6.445484   -1.375151    3.672282
C     -6.615511    0.002552    3.602493
C     -6.637210    3.005166    3.634631
C     -5.927355    4.202907    3.627329
C     -3.330205    5.693383    3.531653
C     -2.047856    6.233850    3.557772
C      0.833768    7.105011    3.804395
C      2.190973    6.796816    3.855655
C      4.588118    4.998467    3.717718
C      5.564343    4.008121    3.676421
C      6.984705   -0.776185    5.063999
C      6.634457   -2.197138    5.294768
C      5.154020   -4.616849    5.547919
C      4.054988   -5.611540    5.570374
C      1.440925   -6.723756    5.695732
C     -0.034676   -6.820529    5.799606
C     -2.811171   -6.177866    5.716625
C     -4.098725   -5.469762    5.517652
C     -6.036795   -3.411564    5.077223
C     -6.662038   -2.080546    4.871092
C     -7.002328    0.747028    4.730562
C     -6.684035    2.193561    4.783948
C     -5.228478    4.644247    4.767811
C     -4.118151    5.624657    4.695023
C     -1.492242    6.722618    4.752526
C     -0.019789    6.823517    4.887674
C      2.761853    6.178366    4.986337
C      4.059949    5.461173    4.938436
C      6.037640    3.391038    4.850458
C      6.672000    2.048743    4.833751
C      5.995080   -2.537854    6.499715
C      5.271277   -3.717599    6.622989
C      3.547594   -6.138785    6.773881
C      2.267777   -6.680475    6.835116
C     -0.673331   -6.197228    6.886650
C     -2.025072   -5.880661    6.844715
C     -4.799402   -4.882024    6.586700
C     -5.728435   -3.869393    6.372915
C     -7.257112   -1.360935    5.926926
C     -7.416473    0.019881    5.861825
C     -6.136788    2.724395    5.965840
C     -5.425227    3.918894    5.956965
C     -3.638293    6.302266    5.832863
C     -2.354051    6.836096    5.861316
C      0.584653    6.369765    6.073926
C      1.936142    6.054897    6.120424
C      4.693355    4.997079    6.107280
C      5.639326    3.979801    6.066492
C      7.224471    1.464799    5.992950
C      7.371624    0.086242    6.107562
H      4.681792   -3.875822    7.522797
H      4.137401   -6.069499    7.686429
H      1.880902   -7.021462    7.794119
H     -0.079473   -5.827429    7.718949
H     -2.433802   -5.272653    7.647395
H     -4.562268   -5.161070    7.611226
H     -6.146263   -3.368097    7.242384
H     -7.540983   -1.873401    6.843540
H     -7.813904    0.547366    6.727658
H     -6.144677    2.128997    6.876178
H     -4.901990    4.217183    6.862711
H     -4.255439    6.361763    6.727802
H     -1.992514    7.300180    6.777659
H     -0.036794    6.138330    6.936074
H      2.322158    5.583341    7.019643
H      4.389834    5.381961    7.078373
H      5.994533    3.574140    7.010451
H      7.484342    2.086996    6.846975
H      7.732570   -0.332261    7.045940
H      5.948788   -1.809204    7.305914
C      1.901933    0.825736    1.670580
C      2.757765   -0.042278    2.360606
C      0.691290    0.306990    1.056754
C      1.609788    2.134894    2.206848
C      2.437309   -1.450752    2.460263
C      0.384742   -1.049659    1.156105
C      1.275728   -1.949975    1.868741
C      3.338566    0.369092    3.625927
C     -0.355348    1.300538    1.220219
C      0.213796    2.428640    1.938477
C      2.178809    2.530987    3.427167
C      3.060104    1.628109    4.149461
C      2.838270   -1.914720    3.781340
C     -0.980038   -1.469493    1.421508
C      3.398645   -0.790340    4.499528
C     -1.666228    0.896804    1.476223
C      0.462960   -2.925162    2.571119
C     -0.559733    3.104371    2.883772
C     -1.985442   -0.516726    1.578648
C      1.381351    3.224357    4.397992
C     -0.929703   -2.628107    2.298427
C      2.054632   -2.851815    4.453896
C      2.819977    1.780979    5.572481
C      0.845140   -3.364597    3.842003
C      0.037295    3.491340    4.153761
C      3.173928   -0.646348    5.868011
C     -2.467917    1.603063    2.461518
C     -1.916711    2.684343    3.148480
C      1.765537    2.753348    5.722444
C      2.881897    0.661474    6.420129
C     -2.984822   -0.677839    2.622503
C     -1.888217   -2.781491    3.301665
C      1.811474   -2.702971    5.876604
C      2.358818   -1.624465    6.569858
C     -3.285514    0.628155    3.160498
C     -0.148783   -3.528701    4.881153
C     -0.949113    3.316775    5.177947
C     -2.934317   -1.793198    3.467645
C     -2.148129    2.817419    4.578360
C      0.797831    2.562713    6.696382
C     -1.489349   -3.244225    4.620529
C      1.887743    0.496010    7.449125
C      0.446954   -3.121162    6.141199
N     -0.569312    2.892284    6.465586
C      1.558070   -0.916212    7.552575
C     -3.516565    0.777065    4.535515
C      0.861052    1.442099    7.588553
C     -2.949920    1.890975    5.240281
C     -3.174003   -1.636377    4.890920
C     -2.287373   -2.540406    5.603835
C     -0.320791   -2.449580    7.090887
C      0.245950   -1.320689    7.806896
C     -3.460559   -0.377655    5.416508
C     -1.355733    1.899558    7.115451
C     -0.488704    1.025956    7.850492
C     -2.538538    1.431826    6.560056
C     -1.717560   -2.150989    6.815388
C     -0.809119   -0.334448    7.971164
C     -2.868922    0.031701    6.678300
C     -2.013656   -0.844709    7.369008

160
Iteration 60
H      5.893637    3.647336    2.698368
H      6.091701    1.585777    2.787764
H      6.355207   -0.807996    2.985183
H      7.189865   -2.974404    3.337415
H      5.923133   -5.063723    3.556872
H      3.665235   -5.456895    3.441391
H      1.427539   -6.410533    3.544680
H     -0.416598   -7.817083    3.913534
H     -2.801405   -7.279431    3.855963
H     -4.085447   -5.599343    3.357190
H     -5.794153   -3.931435    2.984346
H     -5.947043   -1.866328    2.821600
H     -6.247480    0.524523    2.697030
H     -7.110545    2.673043    2.696095
H     -5.863963    4.781560    2.689125
H     -3.655801    5.181728    2.620320
H     -1.414903    6.119322    2.667943
H      0.423298    7.518842    2.880428
H      2.805460    6.986910    2.969855
H      4.165264    5.335667    2.771232
C      6.493214    1.194298    3.717630
C      6.647649   -0.183231    3.826887
C      6.649195   -3.172467    4.261874
C      5.928042   -4.357682    4.385862
C      3.308515   -5.846079    4.391814
C      2.028335   -6.389061    4.451945
C     -0.853000   -7.258518    4.740342
C     -2.209720   -6.946764    4.706802
C     -4.555370   -5.145501    4.226457
C     -5.513717   -4.161205    4.010712
C     -6.416035   -1.368788    3.665477
C     -6.587658    0.007937    3.590781
C     -6.634901    3.009700    3.615967
C     -5.924267    4.206910    3.611921
C     -3.325016    5.687470    3.523430
C     -2.042329    6.225374    3.550737
C      0.835899    7.098757    3.796411
C      2.193492    6.791012    3.848070
C      4.589302    4.995692    3.713092
C      5.563406    4.003259    3.671039
C      6.982454   -0.781641    5.052747
C      6.634730   -2.203033    5.282260
C      5.158757   -4.624911    5.534581
C      4.060762   -5.620010    5.557282
C      1.444383   -6.724877    5.685755
C     -0.030823   -6.813392    5.791269
C     -2.806583   -6.161921    5.713293
C     -4.094961   -5.455113    5.519220
C     -6.039696   -3.404023    5.075005
C     -6.664209   -2.074510    4.857427
C     -7.005040    0.752064    4.707897
C     -6.688650    2.198619    4.765053
C     -5.230290    4.646895    4.755369
C     -4.115421    5.621704    4.685006
C     -1.488837    6.717052    4.745501
C     -0.016680    6.819743    4.880400
C      2.764830    6.177838    4.980538
C      4.062240    5.458632    4.933412
C      6.035018    3.385579    4.844371
C      6.667864    2.042332    4.826956
C      5.999280   -2.546920    6.488278
C      5.277538   -3.727845    6.610790
C      3.554580   -6.148205    6.760562
C      2.273206   -6.685372    6.823633
C     -0.664726   -6.183725    6.877262
C     -2.014803   -5.862405    6.837320
C     -4.777120   -4.847324    6.589580
C     -5.707157   -3.837540    6.373744
C     -7.288766   -1.356007    5.897167
C     -7.447493    0.025160    5.828538
C     -6.147922    2.728928    5.950131
C     -5.433529    3.921726    5.943817
C     -3.636566    6.300602    5.822798
C     -2.351880    6.833752    5.852765
C      0.588634    6.371982    6.068339
C      1.940392    6.058391    6.116124
C      4.693691    4.993289    6.102913
C      5.637511    3.973905    6.061176
C      7.219939    1.457569    5.985269
C      7.368304    0.078952    6.098186
H      4.690353   -3.888632    7.511645
H      4.146365   -6.079038    7.671874
H      1.886138   -7.026838    7.782409
H     -0.066804   -5.814634    7.706998
H     -2.419043   -5.251507    7.639862
H     -4.523977   -5.108639    7.614825
H     -6.104212   -3.315507    7.240681
H     -7.604894   -1.871381    6.801564
H     -7.865629    0.553855    6.683924
H     -6.158172    2.131799    6.859453
H     -4.916362    4.220650    6.852830
H     -4.255825    6.363585    6.716040
H     -1.991941    7.297677    6.769770
H     -0.030076    6.143796    6.933390
H      2.324553    5.593405    7.019480
H      4.391777    5.376590    7.075074
H      5.990446    3.565916    7.004897
H      7.479495    2.079523    6.839513
H      7.729663   -0.340899    7.035715
H      5.952432   -1.819015    7.295047
C      1.894378    0.838359    1.684877
C      2.754257   -0.026563    2.373191
C      0.685331    0.315242    1.071808
C      1.596551    2.145504    2.223164
C      2.440306   -1.436738    2.471148
C      0.384222   -1.042722    1.169957
C      1.279871   -1.939917    1.880769
C      3.334785    0.384989    3.638238
C     -0.366214    1.303678    1.237730
C      0.198875    2.433244    1.956916
C      2.164456    2.541544    3.444180
C      3.050289    1.642124    4.163727
C      2.844353   -1.901108    3.791088
C     -0.978120   -1.469023    1.436044
C      3.400131   -0.775498    4.510435
C     -1.674687    0.893580    1.495099
C      0.472195   -2.919677    2.582459
C     -0.576536    3.103553    2.904305
C     -1.987773   -0.521378    1.595155
C      1.365099    3.230262    4.416939
C     -0.921968   -2.628510    2.311895
C      2.065637   -2.842606    4.463501
C      2.811619    1.792036    5.587918
C      0.857669   -3.359515    3.852096
C      0.019831    3.491245    4.174580
C      3.176730   -0.634241    5.879548
C     -2.477935    1.594719    2.482076
C     -1.930963    2.677413    3.170107
C      1.752719    2.759139    5.739895
C      2.879815    0.671977    6.433790
C     -2.985544   -0.688656    2.639332
C     -1.879510   -2.788215    3.314950
C      1.822890   -2.696962    5.886527
C      2.366581   -1.616731    6.580471
C     -3.291111    0.614930    3.180292
C     -0.134542   -3.529922    4.892344
C     -0.964031    3.311242    5.199235
C     -2.929878   -1.804881    3.482935
C     -2.162287    2.807590    4.600600
C      0.786665    2.562285    6.714918
C     -1.476039   -3.250705    4.633198
C      1.887921    0.500042    7.464459
C      0.460819   -3.122006    6.152558
N     -0.581640    2.887975    6.486034
C      1.564079   -0.913803    7.565644
C     -3.521626    0.760597    4.555608
C      0.856351    1.441178    7.605973
C     -2.959277    1.875581    5.261281
C     -3.168379   -1.651098    4.906628
C     -2.276224   -2.552606    5.616985
C     -0.308808   -2.454113    7.104146
C      0.253492   -1.324514    7.821668
C     -3.460075   -0.394741    5.435133
C     -1.363483    1.890118    7.135329
C     -0.491973    1.019109    7.868611
C     -2.543947    1.417564    6.580974
C     -1.707762   -2.162161    6.830454
C     -0.805842   -0.342780    7.988997
C     -2.868090    0.015133    6.697298
C     -2.009038   -0.857883    7.387133

160
Iteration 61
H      5.882803    3.643662    2.701131
H      6.094469    1.586253    2.787518
H      6.363296   -0.807782    2.983235
H      7.192108   -2.977785    3.338096
H      5.924756   -5.066527    3.559463
H      3.663344   -5.453269    3.441397
H      1.426533   -6.408770    3.542543
H     -0.410721   -7.812338    3.902563
H     -2.796355   -7.277235    3.836394
H     -4.063471   -5.578963    3.342903
H     -5.769228   -3.904852    2.975338
H     -5.996018   -1.872503    2.811666
H     -6.283641    0.520918    2.697559
H     -7.111593    2.668286    2.709274
H     -5.867017    4.777003    2.696729
H     -3.656505    5.187798    2.623569
H     -1.415948    6.123799    2.675194
H      0.423329    7.518940    2.887651
H      2.804479    6.984533    2.977777
H      4.155734    5.333541    2.779706
C      6.494082    1.193712    3.718460
C      6.651008   -0.183665    3.826689
C      6.650685   -3.174411    4.262399
C      5.929364   -4.359556    4.387642
C      3.305980   -5.842629    4.391277
C      2.026560   -6.387071    4.450208
C     -0.851925   -7.258955    4.730277
C     -2.208835   -6.948915    4.691798
C     -4.547080   -5.139254    4.211564
C     -5.504189   -4.152668    4.000398
C     -6.440179   -1.372797    3.667604
C     -6.606555    0.005031    3.598323
C     -6.633828    3.005697    3.627720
C     -5.924340    4.203519    3.620460
C     -3.325946    5.691151    3.528796
C     -2.042899    6.228297    3.558052
C      0.835262    7.098832    3.803928
C      2.192333    6.790017    3.856168
C      4.582570    4.992617    3.719892
C      5.555751    3.999508    3.674833
C      6.984472   -0.782664    5.052828
C      6.636590   -2.204219    5.282156
C      5.157347   -4.624215    5.535299
C      4.057929   -5.617990    5.557174
C      1.440676   -6.723037    5.683267
C     -0.034602   -6.815711    5.785868
C     -2.812094   -6.172492    5.700999
C     -4.101122   -5.467062    5.504858
C     -6.043884   -3.412815    5.069922
C     -6.665251   -2.079659    4.863966
C     -7.001603    0.749336    4.723271
C     -6.682965    2.195175    4.777446
C     -5.228167    4.645401    4.761799
C     -4.115673    5.622621    4.690677
C     -1.489499    6.719856    4.752844
C     -0.017458    6.820832    4.887705
C      2.762501    6.176621    4.988771
C      4.058950    5.456082    4.940964
C      6.031263    3.383197    4.847083
C      6.666529    2.041180    4.828778
C      6.000195   -2.546945    6.488109
C      5.277272   -3.727046    6.611219
C      3.549941   -6.145845    6.759945
C      2.268568   -6.683627    6.821856
C     -0.674572   -6.193800    6.873062
C     -2.025989   -5.877334    6.830229
C     -4.798517   -4.878779    6.576691
C     -5.729632   -3.868906    6.365474
C     -7.263703   -1.359176    5.917535
C     -7.421042    0.022173    5.852576
C     -6.141311    2.728289    5.960802
C     -5.429078    3.922169    5.951730
C     -3.636308    6.299223    5.829738
C     -2.352017    6.833445    5.860656
C      0.587228    6.375047    6.076783
C      1.938638    6.059715    6.124899
C      4.692617    4.991067    6.109322
C      5.636120    3.971360    6.064925
C      7.216093    1.456021    5.988006
C      7.366118    0.077571    6.100035
H      4.687501   -3.884891    7.510865
H      4.141642   -6.078574    7.671431
H      1.880495   -7.024514    7.780418
H     -0.080824   -5.827791    7.707113
H     -2.436433   -5.272406    7.634248
H     -4.556743   -5.156488    7.600439
H     -6.142574   -3.364433    7.235519
H     -7.556179   -1.872325    6.831089
H     -7.822329    0.550334    6.716234
H     -6.147333    2.132698    6.871116
H     -4.909943    4.222108    6.859280
H     -4.255179    6.359599    6.723440
H     -1.992596    7.295928    6.778565
H     -0.031808    6.145790    6.941305
H      2.321945    5.596165    7.029328
H      4.392592    5.373447    7.082398
H      5.993280    3.564943    7.007730
H      7.474983    2.077915    6.842463
H      7.725780   -0.342749    7.037993
H      5.954668   -1.819073    7.294986
C      1.900294    0.822065    1.677460
C      2.758790   -0.039054    2.372242
C      0.691378    0.295896    1.066654
C      1.603040    2.132853    2.206824
C      2.443579   -1.448261    2.479134
C      0.389013   -1.061071    1.173451
C      1.283297   -1.954263    1.891048
C      3.338617    0.380214    3.635101
C     -0.359734    1.286091    1.225190
C      0.205532    2.419830    1.937593
C      2.170414    2.536699    3.425696
C      3.054764    1.641083    4.152067
C      2.845859   -1.904354    3.802612
C     -0.973866   -1.484453    1.440902
C      3.401865   -0.774662    4.515191
C     -1.668740    0.878677    1.484083
C      0.474177   -2.928628    2.598316
C     -0.570439    3.096917    2.879560
C     -1.983060   -0.535248    1.592794
C      1.370462    3.232398    4.393172
C     -0.919443   -2.638026    2.324418
C      2.065597   -2.840618    4.480469
C      2.814638    1.800383    5.575354
C      0.857959   -3.360472    3.871075
C      0.025013    3.492700    4.147792
C      3.177659   -0.624051    5.883537
C     -2.472474    1.586750    2.465539
C     -1.925419    2.673470    3.147005
C      1.756390    2.769524    5.719214
C      2.880762    0.686204    6.428335
C     -2.981865   -0.694732    2.637203
C     -1.877867   -2.790046    3.327498
C      1.821534   -2.685514    5.902249
C      2.365510   -1.601190    6.589502
C     -3.286927    0.612518    3.169484
C     -0.135352   -3.522932    4.911343
C     -0.959686    3.319248    5.172455
C     -2.927509   -1.804934    3.488329
C     -2.157812    2.812575    4.576750
C      0.788986    2.579948    6.694692
C     -1.476175   -3.244293    4.649054
C      1.887795    0.521869    7.459164
C      0.458748   -3.107502    6.169509
N     -0.578428    2.905028    6.460642
C      1.562424   -0.890979    7.569154
C     -3.518729    0.767363    4.543664
C      0.856849    1.465093    7.593293
C     -2.955995    1.886262    5.242500
C     -3.166991   -1.641487    4.910926
C     -2.276336   -2.538855    5.627193
C     -0.311236   -2.432886    7.115908
C      0.251235   -1.298951    7.826592
C     -3.458510   -0.382018    5.431034
C     -1.361885    1.912918    7.116027
C     -0.492172    1.045966    7.856877
C     -2.542695    1.437512    6.564938
C     -1.709898   -2.141731    6.839953
C     -0.807544   -0.315033    7.986146
C     -2.868342    0.035794    6.690889
C     -2.010829   -0.833530    7.386442

160
Iteration 62
H      5.885723    3.646492    2.694347
H      6.096823    1.581536    2.784508
H      6.364866   -0.812274    2.986652
H      7.197116   -2.979930    3.349433
H      5.925099   -5.066670    3.570698
H      3.663192   -5.456040    3.446318
H      1.427023   -6.413624    3.546344
H     -0.411094   -7.811734    3.900736
H     -2.796802   -7.277161    3.832775
H     -4.065020   -5.580241    3.339847
H     -5.768748   -3.904470    2.972834
H     -5.992788   -1.868063    2.812414
H     -6.289541    0.524811    2.699754
H     -7.122446    2.676142    2.718388
H     -5.873925    4.783205    2.709377
H     -3.661515    5.191551    2.634610
H     -1.421285    6.135250    2.682116
H      0.418659    7.529538    2.895216
H      2.800299    6.993798    2.977528
H      4.159216    5.336513    2.773337
C      6.496722    1.192272    3.716408
C      6.653167   -0.185276    3.828313
C      6.651819   -3.174000    4.272032
C      5.927166   -4.357269    4.396862
C      3.304337   -5.843073    4.396818
C      2.025249   -6.388845    4.454919
C     -0.853351   -7.260332    4.729266
C     -2.210590   -6.951099    4.689951
C     -4.548094   -5.139704    4.209193
C     -5.504969   -4.152813    3.998157
C     -6.440275   -1.370860    3.668177
C     -6.612481    0.006671    3.599369
C     -6.641143    3.009739    3.636423
C     -5.929067    4.206325    3.631179
C     -3.329434    5.694212    3.539300
C     -2.047055    6.234853    3.566533
C      0.832488    7.105057    3.808656
C      2.189961    6.795688    3.856405
C      4.585078    4.994910    3.713593
C      5.558505    4.001888    3.668502
C      6.985077   -0.780820    5.056142
C      6.634361   -2.201186    5.288859
C      5.151771   -4.618999    5.542770
C      4.052925   -5.613758    5.563896
C      1.437676   -6.725103    5.686979
C     -0.037713   -6.819754    5.787310
C     -2.814155   -6.174983    5.699030
C     -4.103048   -5.469006    5.502433
C     -6.044326   -3.412955    5.068052
C     -6.666530   -2.080097    4.863159
C     -7.006861    0.749014    4.726223
C     -6.688422    2.195229    4.783939
C     -5.229318    4.643932    4.772616
C     -4.117199    5.622620    4.702437
C     -1.491285    6.722043    4.762042
C     -0.018187    6.822896    4.893419
C      2.763135    6.178032    4.985703
C      4.060505    5.458228    4.935191
C      6.033806    3.385151    4.841228
C      6.668644    2.042600    4.824614
C      5.992375   -2.539631    6.493253
C      5.268070   -3.718805    6.616776
C      3.542489   -6.138194    6.767150
C      2.262542   -6.679488    6.827571
C     -0.679192   -6.200584    6.875095
C     -2.030212   -5.882797    6.830392
C     -4.798261   -4.878745    6.574471
C     -5.728372   -3.867564    6.363377
C     -7.268139   -1.362020    5.916618
C     -7.425858    0.019268    5.854024
C     -6.141533    2.723552    5.966951
C     -5.428934    3.917707    5.960830
C     -3.635972    6.296603    5.842101
C     -2.351546    6.831110    5.872070
C      0.589340    6.371582    6.079005
C      1.941278    6.056691    6.122664
C      4.693985    4.992436    6.103148
C      5.638396    3.973516    6.058558
C      7.220188    1.460036    5.984683
C      7.368407    0.081951    6.100629
H      4.675159   -3.874094    7.514880
H      4.131957   -6.067431    7.679855
H      1.873311   -7.018214    7.786473
H     -0.086607   -5.836587    7.710875
H     -2.441798   -5.279302    7.634923
H     -4.555535   -5.155931    7.598159
H     -6.138372   -3.361116    7.233630
H     -7.560839   -1.876318    6.829526
H     -7.829443    0.545465    6.717892
H     -6.151320    2.127022    6.876716
H     -4.902458    4.211514    6.866158
H     -4.252934    6.353226    6.737416
H     -1.990449    7.291850    6.790264
H     -0.027680    6.139261    6.944191
H      2.326808    5.588773    7.024045
H      4.393759    5.375160    7.076100
H      5.995038    3.566465    7.001331
H      7.476555    2.083512    6.838791
H      7.728880   -0.335717    7.039531
H      5.943886   -1.809266    7.297723
C      1.905229    0.817906    1.674188
C      2.763244   -0.042927    2.370094
C      0.696524    0.291505    1.062754
C      1.608040    2.129103    2.202207
C      2.447426   -1.452044    2.477971
C      0.393842   -1.065343    1.170425
C      1.287450   -1.958196    1.889399
C      3.342078    0.377536    3.633337
C     -0.354213    1.282395    1.219548
C      0.210778    2.416525    1.931609
C      2.174471    2.533971    3.421063
C      3.058411    1.638772    4.148992
C      2.848904   -1.907072    3.802236
C     -0.969513   -1.488008    1.437357
C      3.404556   -0.776608    4.514212
C     -1.663709    0.875648    1.477713
C      0.477248   -2.931772    2.596967
C     -0.565786    3.094955    2.872101
C     -1.978481   -0.538244    1.587577
C      1.373556    3.230397    4.387317
C     -0.916239   -2.640918    2.321670
C      2.067481   -2.842650    4.480181
C      2.816190    1.799158    5.571562
C      0.860059   -3.362833    3.870220
C      0.028673    3.491358    4.140581
C      3.178939   -0.625241    5.881805
C     -2.468137    1.584974    2.457828
C     -1.921099    2.672141    3.138498
C      1.758397    2.768424    5.714190
C      2.881552    0.685149    6.425570
C     -2.978132   -0.696413    2.631707
C     -1.875326   -2.791775    3.324485
C      1.822510   -2.686639    5.901445
C      2.366015   -1.601783    6.588209
C     -3.283113    0.611755    3.162128
C     -0.134233   -3.523719    4.909866
C     -0.956956    3.318698    5.164654
C     -2.924706   -1.806118    3.483937
C     -2.154351    2.812730    4.567962
C      0.790859    2.579548    6.688879
C     -1.475249   -3.245254    4.646876
C      1.887843    0.521723    7.455385
C      0.459061   -3.107397    6.167920
N     -0.576403    2.903715    6.454528
C      1.562443   -0.890898    7.566677
C     -3.516118    0.767732    4.536232
C      0.857643    1.465295    7.588306
C     -2.953301    1.887081    5.234130
C     -3.165506   -1.641298    4.906253
C     -2.275772   -2.538388    5.624529
C     -0.311325   -2.432628    7.113419
C      0.251163   -1.298017    7.823474
C     -3.456711   -0.381058    5.424307
C     -1.360329    1.912677    7.110609
C     -0.491276    1.046492    7.851938
C     -2.541176    1.438154    6.558297
C     -1.709678   -2.140677    6.837065
C     -0.807352   -0.314002    7.981889
C     -2.867022    0.037326    6.685210
C     -2.010181   -0.831898    7.381994

160
Iteration 63
H      5.883376    3.644311    2.694565
H      6.094141    1.582990    2.783570
H      6.364009   -0.811840    2.982517
H      7.196309   -2.979964    3.341777
H      5.926942   -5.068197    3.563848
H      3.665702   -5.458501    3.441754
H      1.428063   -6.412383    3.544291
H     -0.411324   -7.810583    3.902476
H     -2.796751   -7.275317    3.836108
H     -4.064554   -5.578490    3.341616
H     -5.772558   -3.905091    2.973635
H     -5.989969   -1.870737    2.812418
H     -6.282898    0.522419    2.696916
H     -7.115026    2.672091    2.709586
H     -5.867298    4.779329    2.701302
H     -3.657049    5.190199    2.629454
H     -1.417064    6.131322    2.680949
H      0.420727    7.527232    2.895102
H      2.802196    6.991835    2.978635
H      4.157452    5.335617    2.775017
C      6.494822    1.191774    3.714491
C      6.651831   -0.185754    3.824539
C      6.653082   -3.175357    4.265288
C      5.930292   -4.359715    4.390772
C      3.307166   -5.844792    4.392715
C      2.027233   -6.388481    4.452248
C     -0.852349   -7.257095    4.730243
C     -2.209499   -6.947480    4.691836
C     -4.547945   -5.137627    4.210160
C     -5.506558   -4.152778    3.998805
C     -6.439624   -1.372374    3.666166
C     -6.608887    0.005261    3.596008
C     -6.636705    3.007173    3.628608
C     -5.925210    4.203998    3.623861
C     -3.326578    5.692317    3.535067
C     -2.044035    6.231360    3.564311
C      0.834152    7.103076    3.808844
C      2.191457    6.793889    3.857252
C      4.584573    4.993717    3.714700
C      5.557542    4.000322    3.668841
C      6.985801   -0.782457    5.051330
C      6.637010   -2.203549    5.283144
C      5.156593   -4.622619    5.537514
C      4.057029   -5.616451    5.559123
C      1.440021   -6.722859    5.684943
C     -0.035478   -6.815178    5.786725
C     -2.811905   -6.169730    5.700350
C     -4.101474   -5.464763    5.503709
C     -6.045715   -3.412068    5.068212
C     -6.668574   -2.079967    4.861437
C     -7.007064    0.748620    4.720653
[truncated: 145,557 more chars]
